# Supplementary material for: Integrated Exposomics/Metabolomics for Rapid Exposure and Effect Analyses
Source: JACS Au. 2022 Nov 7;2(11):2548–60. doi: 10.1021/jacsau.2c00433 (PMC9709941; doi:10.1021/jacsau.2c00433)
Supplement: Supplementary file 2 — au2c00433_si_002.xlsx [file au2c00433_si_002.xlsx]

## Sheet: Contents
Supporting Information - Part B
Integrated exposomics/metabolomics for rapid exposure and effect analyses
Mira Flasch1,2, Veronika Fitz2,3, Evelyn Rampler3, Chibundu N. Ezekiel4, Gunda Koellensperger3,5, Benedikt Warth1,5*
1University of Vienna, Faculty of Chemistry, Department of Food Chemistry and Toxicology, Währinger Straße 38-40, 1090 Vienna, Austria
2University of Vienna, Vienna Doctoral School of Chemistry, Währinger Straße 42, 1090, Vienna, Austria
3University of Vienna, Faculty of Chemistry, Department of Analytical Chemistry, Währinger Straße 38-40, 1090 Vienna, Austria
4Department of Microbiology, Babcock University, 121103 Ilishan Remo, Ogun State, Nigeria
5Exposome Austria, Research Infrastructure and National EIRENE Hub, 1090 Vienna, Austria
*benedikt.warth@univie.ac.at; +43 1 4277 70806
Contents
Table S9: Spot urine analysis of Nigerian women (n=23) at four different timepoints for xenobiotics and endogenous estrogens
Table S10: Urine analysis (24h urine) of Austrian men (n=2) and women (n=2) for endogenous metabolites and xenobiotics
Table S11: Spot urine analysis of Nigerian women (n=23) at four different timepoints for endogenous metabolites
Table S12: Urine analysis (24h urine) of Austrian men (n=2) and women (n=2)for endogenous metabolites
Table S13: SRM3672 analysis of certified analytes
Table S14: SRM1950 analysis of certified analytes
Table S15: Analysis of SRM3672 with additional analytes not present
Table S16: Analysis of SRM1950 with additional analytes not present
Table S17: Results of suspect screening in negative ionization mode
Table S18: Results of suspect screening in positive ionization mode
Table S22: Creatinin levels of urine samples as peak areas and after quantification with a one-point calibration.
Figure S11: Extracted ion chromatograms (EICs) of selected transitions in solvent, urine and plasma
Figure S12: Quality control charts
Figure S13: PCA plot of A) Nigerian samples and B) Austrian Samples included pooled QC
Figure S14 Peak areas of the pooled QC sample from A) Nigerian urine and B) Austrian urine over several injections within the sequence to demonstrate the high robustness and repeatability of the method

## Sheet: Table S9
Table S9: Spot urine analysis of Nigerian women (n=23) at four different timepoints (moring and evening on two consequtive days) for xenobiotics and endogenous estrogens with limit of detection (LOD), limit of quantification (LOQ), number of positive samples per analytes, minimal and maximal concentration and number of detected analytes per sample
Concentration [ng/mL]	Concentration [ng/mL]
Analyte	LOD	LOQ	Number of positive samples	Min	Max
						NIG1A	NIG2A	NIG3A	NIG4A	NIG1B	NIG2B	NIG3B	NIG4B	NIG1C	NIG2C	NIG3C	NIG1D	NIG2D	NIG4D	NIG1E	NIG2E	NIG3E	NIG4E	NIG1F	NIG2F	NIG3F	NIG4F	NIG1G	NIG2G	NIG3G	NIG4G	NIG1H	NIG2H	NIG3H	NIG1I	NIG2I	NIG3I	NIG4I	NIG1J	NIG2J	NIG3J	NIG4J	NIG1L	NIG2L	NIG3L	NIG3N	NIG1P	NIG2P	NIG3P
1-OH-pyrene	1.89	6.3	40	<LOQ	95.4	<LOQ	9.52	n.d.	n.d.	8.42	<LOQ	n.d.	n.d.	<LOQ	n.d.	10.7	n.d.	n.d.	n.d.	n.d.	<LOQ	7.53	6.55	<LOQ	n.d.	11.8	n.d.	n.d.	n.d.	<LOQ	n.d.	n.d.	n.d.	n.d.	23.6	n.d.	95.4	<LOQ	n.d.	n.d.	n.d.	n.d.	n.d.	n.d.	n.d.	6.47	17.2	7.83	n.d.
17-Epiestriol	3.4	11.3333	2	<LOQ	<LOQ	n.d.	n.d.	n.d.	n.d.	n.d.	n.d.	n.d.	n.d.	n.d.	n.d.	n.d.	n.d.	n.d.	n.d.	n.d.	n.d.	n.d.	n.d.	n.d.	n.d.	n.d.	n.d.	n.d.	n.d.	n.d.	n.d.	n.d.	n.d.	n.d.	n.d.	<LOQ	<LOQ	n.d.	n.d.	n.d.	n.d.	n.d.	n.d.	n.d.	n.d.	n.d.	n.d.	n.d.	n.d.
2-Hydroxyestradiol	12.78	42.6	6	<LOQ	97.5	n.d.	n.d.	n.d.	n.d.	n.d.	n.d.	n.d.	n.d.	n.d.	n.d.	n.d.	n.d.	n.d.	n.d.	<LOQ	n.d.	<LOQ	<LOQ	n.d.	n.d.	n.d.	n.d.	n.d.	n.d.	n.d.	n.d.	n.d.	n.d.	n.d.	n.d.	97.5	76.1	<LOQ	n.d.	n.d.	n.d.	n.d.	n.d.	n.d.	n.d.	n.d.	n.d.	n.d.	n.d.
2-Methoxyestrone	0.79	2.63333	10	<LOQ	3.11	n.d.	n.d.	n.d.	n.d.	n.d.	n.d.	n.d.	n.d.	<LOQ	n.d.	<LOQ	n.d.	n.d.	n.d.	<LOQ	n.d.	n.d.	n.d.	n.d.	n.d.	n.d.	n.d.	n.d.	n.d.	n.d.	n.d.	n.d.	<LOQ	n.d.	n.d.	n.d.	n.d.	<LOQ	n.d.	n.d.	n.d.	n.d.	n.d.	n.d.	n.d.	n.d.	n.d.	n.d.	n.d.
2-Naphtol	5.42	18.0667	28	<LOQ	129.621	n.d.	<LOQ	n.d.	n.d.	n.d.	n.d.	n.d.	n.d.	n.d.	23.3213	n.d.	n.d.	n.d.	n.d.	n.d.	n.d.	<LOQ	<LOQ	n.d.	n.d.	n.d.	39.3213	n.d.	n.d.	n.d.	<LOQ	n.d.	n.d.	n.d.	<LOQ	<LOQ	20.6213	129.621	n.d.	n.d.	n.d.	n.d.	n.d.	n.d.	n.d.	30.1213	26.6213	<LOQ	n.d.
2-Methoxyestradiol	1.22	4.06667	36	<LOQ	146	n.d.	n.d.	n.d.	n.d.	38.9	n.d.	n.d.	n.d.	18.7	n.d.	45.4	n.d.	<LOQ	n.d.	79.8	22.6	146	67.7	n.d.	n.d.	69.5	6.04	n.d.	n.d.	18.8	n.d.	<LOQ	n.d.	n.d.	n.d.	20.4	19.2	8.19	4.8	n.d.	n.d.	n.d.	16.1	49.6	n.d.	4.35	7.52	n.d.	n.d.
4-Methoxyestradiol	1.53	5.1	31	<LOQ	21.9	n.d.	n.d.	n.d.	n.d.	5.96	5.68	n.d.	n.d.	n.d.	n.d.	<LOQ	n.d.	n.d.	n.d.	n.d.	n.d.	n.d.	21.9	n.d.	n.d.	<LOQ	8.96	n.d.	n.d.	<LOQ	n.d.	n.d.	n.d.	n.d.	n.d.	5.89	n.d.	n.d.	n.d.	n.d.	n.d.	n.d.	<LOQ	<LOQ	<LOQ	<LOQ	<LOQ	n.d.	<LOQ
4-tert-octylphenol	0.5	1.66667	33	<LOQ	12.4245	n.d.	n.d.	n.d.	<LOQ	8.3345	n.d.	8.3445	n.d.	n.d.	n.d.	3.6745	<LOQ	<LOQ	2.3645	4.4645	n.d.	n.d.	n.d.	n.d.	n.d.	<LOQ	n.d.	n.d.	n.d.	<LOQ	n.d.	n.d.	n.d.	n.d.	n.d.	n.d.	n.d.	n.d.	<LOQ	n.d.	n.d.	n.d.	n.d.	2.1545	1.7445	n.d.	n.d.	<LOQ	6.9745
Alternariol	0.45	1.5	4	<LOQ	2.56	n.d.	n.d.	n.d.	n.d.	n.d.	n.d.	n.d.	n.d.	n.d.	n.d.	n.d.	n.d.	n.d.	n.d.	n.d.	n.d.	n.d.	n.d.	n.d.	n.d.	n.d.	n.d.	n.d.	n.d.	n.d.	<LOQ	n.d.	n.d.	n.d.	n.d.	n.d.	n.d.	n.d.	n.d.	n.d.	n.d.	n.d.	n.d.	n.d.	n.d.	<LOQ	n.d.	n.d.	n.d.
Alternariolmonomethylether	0.06	0.2	31	<LOQ	38.1398	n.d.	n.d.	0.3738	0.2918	n.d.	n.d.	n.d.	n.d.	n.d.	0.4188	n.d.	n.d.	n.d.	n.d.	n.d.	0.9118	n.d.	n.d.	n.d.	n.d.	n.d.	n.d.	n.d.	n.d.	n.d.	1.1498	n.d.	n.d.	n.d.	2.0098	n.d.	0.5588	21.2398	n.d.	n.d.	n.d.	n.d.	n.d.	n.d.	n.d.	9.4798	n.d.	1.1998	n.d.
Benzophenone 1	0.04	0.133333	65	<LOQ	17.1	<LOQ	0.383	<LOQ	n.d.	0.717	0.438	0.187	n.d.	2.02	1.18	3.01	<LOQ	n.d.	n.d.	<LOQ	n.d.	0.379	1.41	<LOQ	0.275	0.379	2.65	<LOQ	n.d.	0.534	0.345	<LOQ	n.d.	<LOQ	<LOQ	17.1	0.161	1.59	0.286	<LOQ	n.d.	n.d.	0.16	0.141	n.d.	0.144	0.718	0.218	0.275
Benzylbutylphthalate	1.93	6.43333	7	<LOQ	10.4	n.d.	n.d.	n.d.	n.d.	n.d.	n.d.	n.d.	n.d.	n.d.	n.d.	n.d.	n.d.	n.d.	n.d.	n.d.	n.d.	n.d.	n.d.	n.d.	n.d.	n.d.	n.d.	n.d.	n.d.	n.d.	n.d.	n.d.	n.d.	n.d.	n.d.	n.d.	n.d.	n.d.	n.d.	n.d.	n.d.	n.d.	n.d.	n.d.	n.d.	n.d.	n.d.	n.d.	n.d.
Benzylparaben	0.38	1.26667	2	<LOQ	<LOQ	n.d.	n.d.	n.d.	n.d.	n.d.	n.d.	n.d.	n.d.	n.d.	n.d.	n.d.	n.d.	n.d.	n.d.	n.d.	n.d.	n.d.	n.d.	n.d.	n.d.	n.d.	n.d.	n.d.	n.d.	n.d.	<LOQ	n.d.	n.d.	n.d.	n.d.	n.d.	n.d.	n.d.	n.d.	n.d.	n.d.	n.d.	n.d.	n.d.	n.d.	n.d.	n.d.	n.d.	n.d.
Bisphenol A	0.05	0.166667	74	<LOQ	55.0724	3.0424	3.1624	0.3624	2.8124	41.6724	24.9724	5.8424	<LOQ	3.0224	1.1224	10.2724	1.3324	0.2634	<LOQ	3.7124	1.8124	6.5124	4.2124	2.0424	4.3124	4.1624	3.5324	6.2524	8.5024	2.9124	0.9124	0.5504	n.d.	<LOQ	4.1224	5.7824	7.8724	1.5024	13.7724	0.3124	2.7024	0.6724	7.5424	34.5724	55.0724	29.6724	2.5324	0.2534	0.8724
Bisphenol S	0.24	0.8	12	<LOQ	6.9245	n.d.	n.d.	n.d.	n.d.	<LOQ	n.d.	n.d.	n.d.	n.d.	0.8945	n.d.	n.d.	n.d.	n.d.	n.d.	n.d.	n.d.	n.d.	n.d.	n.d.	n.d.	n.d.	n.d.	n.d.	n.d.	n.d.	n.d.	n.d.	n.d.	n.d.	n.d.	2.7045	1.2545	n.d.	n.d.	n.d.	n.d.	n.d.	1.4745	n.d.	0.8045	<LOQ	1.7245	<LOQ
Butylparaben	0.03	0.1	32	<LOQ	3.40361	n.d.	<LOQ	n.d.	n.d.	n.d.	n.d.	n.d.	n.d.	0.19661	0.14261	<LOQ	n.d.	n.d.	n.d.	n.d.	n.d.	0.35261	n.d.	n.d.	<LOQ	<LOQ	n.d.	n.d.	n.d.	n.d.	1.65361	<LOQ	n.d.	<LOQ	0.38661	3.40361	1.59361	n.d.	<LOQ	n.d.	n.d.	<LOQ	n.d.	<LOQ	n.d.	n.d.	<LOQ	n.d.	n.d.
Cotinine	3.37	11.2333	3	<LOQ	46.5	n.d.	n.d.	n.d.	n.d.	n.d.	n.d.	46.5	n.d.	n.d.	n.d.	n.d.	n.d.	n.d.	n.d.	n.d.	n.d.	n.d.	n.d.	n.d.	n.d.	n.d.	n.d.	n.d.	n.d.	n.d.	n.d.	n.d.	n.d.	n.d.	n.d.	n.d.	n.d.	n.d.	n.d.	n.d.	n.d.	n.d.	n.d.	n.d.	n.d.	n.d.	n.d.	n.d.	32.8
Coumestrol	0.42	1.4	31	<LOQ	24.1	n.d.	<LOQ	<LOQ	n.d.	<LOQ	n.d.	<LOQ	n.d.	n.d.	n.d.	n.d.	<LOQ	n.d.	n.d.	n.d.	<LOQ	1.66	<LOQ	n.d.	n.d.	n.d.	n.d.	n.d.	n.d.	n.d.	n.d.	n.d.	n.d.	n.d.	3.54	n.d.	2.18	2.13	n.d.	n.d.	n.d.	n.d.	<LOQ	1.58	n.d.	2.44	n.d.	n.d.	n.d.
Daidzein	0.57	1.9	67	<LOQ	4609.91	3.19556	10.4056	4.38556	6.71556	72.8056	26.5056	58.6056	<LOQ	16.5056	3.63556	47.9056	<LOQ	n.d.	<LOQ	4.00556	n.d.	111.906	n.d.	2.29556	<LOQ	n.d.	5.42556	<LOQ	n.d.	12.8056	8.55556	<LOQ	<LOQ	5.69556	42.6056	n.d.	158.906	111.906	19.2056	<LOQ	3.31556	<LOQ	38.4056	n.d.	3.80556	15.4056	30.0056	<LOQ	3.49556
Dibutylphthalate	5.51	18.3667	61	<LOQ	729.487	n.d.	237.487	n.d.	n.d.	378.487	34.3871	365.487	102.487	42.5871	41.1871	n.d.	n.d.	<LOQ	148.487	79.7871	<LOQ	31.1871	150.487	n.d.	n.d.	n.d.	91.4871	n.d.	<LOQ	29.8871	77.1871	n.d.	60.5871	<LOQ	29.3871	n.d.	<LOQ	73.4871	36.6871	25.1871	30.4871	46.5871	27.2871	101.487	n.d.	43.2871	197.487	74.6871	225.487
Enterodiol	0.19	0.633333	56	<LOQ	363	<LOQ	9.69	<LOQ	0.992	8.74	3.95	5.36	n.d.	3.18	n.d.	21.9	<LOQ	n.d.	n.d.	15.6	n.d.	105	n.d.	1.36	<LOQ	n.d.	2.78	1.01	1.16	20.1	1.55	n.d.	1.64	n.d.	24.1	n.d.	102	40.4	6.08	n.d.	<LOQ	n.d.	3.18	8.66	n.d.	n.d.	10.8	1.07	3.7
Enterolactone	0.34	1.13333	75	<LOQ	5159.67	7.50457	97.0746	6.10457	54.0746	152.675	18.9746	84.6746	2.37457	73.5746	326.675	148.675	7.33457	6.56457	6.51457	119.675	48.1746	521.675	270.675	36.3746	249.675	308.675	333.675	35.2746	21.6746	1109.67	475.675	n.d.	26.3746	43.0746	868.675	3149.67	5159.67	2429.67	124.675	13.8746	15.7746	n.d.	10.5746	57.9746	4.55457	76.2746	871.675	198.675	38.3746
Equol	4	13.3333	15	<LOQ	818	<LOQ	n.d.	n.d.	n.d.	n.d.	n.d.	n.d.	n.d.	<LOQ	n.d.	<LOQ	n.d.	n.d.	n.d.	18.4	<LOQ	25.8	<LOQ	n.d.	n.d.	<LOQ	n.d.	n.d.	n.d.	n.d.	n.d.	n.d.	n.d.	n.d.	n.d.	n.d.	n.d.	n.d.	n.d.	n.d.	n.d.	n.d.	n.d.	n.d.	n.d.	n.d.	n.d.	n.d.	n.d.
Estradiol	0.73	2.43333	8	<LOQ	3.159	n.d.	n.d.	n.d.	n.d.	n.d.	n.d.	n.d.	n.d.	n.d.	n.d.	n.d.	n.d.	n.d.	n.d.	n.d.	n.d.	n.d.	n.d.	n.d.	n.d.	n.d.	n.d.	n.d.	n.d.	n.d.	n.d.	n.d.	n.d.	n.d.	2.659	<LOQ	3.159	<LOQ	n.d.	n.d.	n.d.	n.d.	n.d.	n.d.	n.d.	<LOQ	n.d.	n.d.	n.d.
Estradiol-3-sulfate	0.63	2.1	2	<LOQ	0	n.d.	n.d.	n.d.	n.d.	n.d.	n.d.	n.d.	n.d.	n.d.	<LOQ	n.d.	n.d.	n.d.	n.d.	n.d.	n.d.	n.d.	n.d.	n.d.	n.d.	n.d.	n.d.	n.d.	n.d.	n.d.	n.d.	n.d.	n.d.	n.d.	n.d.	n.d.	n.d.	n.d.	n.d.	n.d.	n.d.	n.d.	n.d.	n.d.	n.d.	n.d.	n.d.	n.d.	<LOQ
Estriol	0.88	2.93333	33	<LOQ	613	n.d.	n.d.	n.d.	n.d.	5.93	n.d.	<LOQ	n.d.	4.79	n.d.	n.d.	n.d.	n.d.	n.d.	6.42	n.d.	17.6	n.d.	n.d.	n.d.	n.d.	n.d.	n.d.	n.d.	3.25	<LOQ	n.d.	n.d.	n.d.	6.57	n.d.	10.1	n.d.	4.07	n.d.	n.d.	n.d.	<LOQ	6.12	n.d.	<LOQ	n.d.	n.d.	<LOQ
Estrone	0.41	1.36667	61	<LOQ	16.5	<LOQ	<LOQ	<LOQ	<LOQ	1.5	1.5	<LOQ	n.d.	5.89	1.98	13.3	n.d.	n.d.	n.d.	5.92	3.24	16.5	15.3	1.76	<LOQ	4.96	<LOQ	<LOQ	<LOQ	4.01	1.73	n.d.	<LOQ	n.d.	1.53	2.46	7.29	5.97	1.93	n.d.	n.d.	n.d.	2.04	2.53	n.d.	<LOQ	2.8	<LOQ	2.24
Ethinylestradiol	2.5	8.33333	2	<LOQ	<LOQ	n.d.	n.d.	n.d.	n.d.	n.d.	n.d.	n.d.	n.d.	n.d.	n.d.	n.d.	n.d.	n.d.	n.d.	n.d.	n.d.	<LOQ	<LOQ	n.d.	n.d.	n.d.	n.d.	n.d.	n.d.	n.d.	n.d.	n.d.	n.d.	n.d.	n.d.	n.d.	n.d.	n.d.	n.d.	n.d.	n.d.	n.d.	n.d.	n.d.	n.d.	n.d.	n.d.	n.d.	n.d.
Ethylparaben	0.07	0.233333	55	<LOQ	15.5474	n.d.	n.d.	n.d.	n.d.	0.380444	0.671444	0.476444	n.d.	0.413444	0.531444	0.817444	n.d.	n.d.	n.d.	0.977444	0.688444	1.99744	0.682444	n.d.	0.520444	0.685444	1.61744	n.d.	n.d.	0.997444	n.d.	n.d.	<LOQ	n.d.	3.87744	15.5474	9.42744	2.37744	<LOQ	<LOQ	<LOQ	n.d.	<LOQ	0.390444	n.d.	0.362444	0.558444	0.264444	0.857444
Formononetin	0.15	0.5	35	<LOQ	0.63	n.d.	<LOQ	n.d.	n.d.	<LOQ	<LOQ	n.d.	n.d.	n.d.	n.d.	n.d.	n.d.	n.d.	n.d.	n.d.	<LOQ	<LOQ	<LOQ	n.d.	n.d.	<LOQ	n.d.	n.d.	n.d.	n.d.	n.d.	n.d.	n.d.	n.d.	<LOQ	<LOQ	0.528	<LOQ	<LOQ	n.d.	<LOQ	n.d.	<LOQ	0.545	n.d.	n.d.	n.d.	n.d.	n.d.
Genistein	2.1	7	43	<LOQ	791	n.d.	<LOQ	n.d.	n.d.	17.2	<LOQ	12.8	n.d.	<LOQ	n.d.	<LOQ	n.d.	n.d.	n.d.	7.1	n.d.	24.5	35.2	n.d.	n.d.	<LOQ	n.d.	n.d.	n.d.	12.5	21.6	n.d.	n.d.	n.d.	13	n.d.	n.d.	68.3	<LOQ	n.d.	n.d.	n.d.	7.63	12.2	n.d.	<LOQ	29.7	n.d.	n.d.
Glycitein	1.93	6.43333	27	<LOQ	401	n.d.	n.d.	n.d.	n.d.	7.88	<LOQ	<LOQ	n.d.	<LOQ	n.d.	<LOQ	<LOQ	n.d.	n.d.	n.d.	n.d.	<LOQ	n.d.	n.d.	n.d.	n.d.	n.d.	n.d.	n.d.	18	<LOQ	n.d.	n.d.	n.d.	<LOQ	n.d.	42.1	67.4	n.d.	n.d.	n.d.	n.d.	n.d.	n.d.	n.d.	n.d.	<LOQ	n.d.	n.d.
Isobutylparaben	0.19	0.633333	5	<LOQ	2.14	n.d.	n.d.	n.d.	n.d.	n.d.	n.d.	n.d.	n.d.	n.d.	n.d.	n.d.	n.d.	n.d.	n.d.	n.d.	n.d.	1.23	n.d.	n.d.	n.d.	n.d.	n.d.	n.d.	n.d.	n.d.	n.d.	n.d.	n.d.	n.d.	n.d.	2.14	<LOQ	0.641	n.d.	n.d.	n.d.	n.d.	n.d.	n.d.	n.d.	n.d.	n.d.	n.d.	n.d.
Isoxanthohumol	0.45	1.5	4	<LOQ	2	n.d.	<LOQ	n.d.	n.d.	n.d.	n.d.	n.d.	n.d.	n.d.	n.d.	n.d.	n.d.	n.d.	n.d.	n.d.	n.d.	n.d.	n.d.	n.d.	n.d.	n.d.	n.d.	n.d.	n.d.	n.d.	n.d.	n.d.	n.d.	n.d.	n.d.	n.d.	n.d.	n.d.	n.d.	n.d.	n.d.	n.d.	n.d.	n.d.	n.d.	n.d.	n.d.	n.d.	n.d.
Jacobine	3.68	12.2667	2	<LOQ	123	n.d.	n.d.	n.d.	n.d.	n.d.	n.d.	n.d.	n.d.	n.d.	n.d.	n.d.	n.d.	n.d.	n.d.	n.d.	n.d.	n.d.	n.d.	n.d.	n.d.	n.d.	n.d.	n.d.	n.d.	123	n.d.	n.d.	n.d.	n.d.	n.d.	n.d.	n.d.	n.d.	n.d.	n.d.	n.d.	n.d.	n.d.	n.d.	n.d.	n.d.	n.d.	n.d.	n.d.
Matairesinol	6.69	22.3	16	<LOQ	42.4	n.d.	n.d.	n.d.	n.d.	n.d.	n.d.	n.d.	n.d.	n.d.	n.d.	n.d.	n.d.	n.d.	n.d.	n.d.	n.d.	24.3	<LOQ	n.d.	n.d.	<LOQ	n.d.	n.d.	n.d.	n.d.	n.d.	n.d.	n.d.	n.d.	<LOQ	<LOQ	<LOQ	<LOQ	n.d.	n.d.	n.d.	n.d.	n.d.	n.d.	n.d.	n.d.	n.d.	n.d.	n.d.
MEHP	11.76	39.2	41	<LOQ	39.7	<LOQ	<LOQ	n.d.	n.d.	<LOQ	<LOQ	<LOQ	n.d.	<LOQ	<LOQ	<LOQ	n.d.	<LOQ	n.d.	<LOQ	<LOQ	<LOQ	<LOQ	n.d.	<LOQ	<LOQ	n.d.	n.d.	n.d.	n.d.	n.d.	n.d.	<LOQ	n.d.	<LOQ	39.5	<LOQ	39.7	n.d.	n.d.	n.d.	n.d.	n.d.	<LOQ	n.d.	<LOQ	n.d.	<LOQ	<LOQ
Methylparaben	0.24	0.8	63	<LOQ	398.836	n.d.	2.516	n.d.	n.d.	6.406	3.186	3.706	<LOQ	7.036	4.786	6.946	n.d.	1.766	0.876	142.836	n.d.	398.836	n.d.	n.d.	8.896	n.d.	40.936	n.d.	17.536	126.836	263.836	n.d.	<LOQ	n.d.	33.236	n.d.	214.836	45.236	98.036	68.136	9.436	<LOQ	22.336	45.336	5.766	3.126	5.646	1.046	6.476
Monobutyphthalate	0.59	1.96667	63	2.51	473	50.8	169	n.d.	27.7	96	74.3	99.1	n.d.	53.8	74.5	126	n.d.	106	4.46	n.d.	122	314	383	n.d.	76.9	129	n.d.	3.76	6.32	n.d.	15.7	7.24	26.5	n.d.	278	473	390	337	48.3	16.3	7.52	n.d.	68.6	64.4	20.8	202	35.2	23.6	28.5
n-Butylbenzolsulfonamid	0.23	0.766667	18	<LOQ	1.73012	1.46012	n.d.	n.d.	n.d.	n.d.	n.d.	n.d.	n.d.	1.08012	n.d.	<LOQ	n.d.	n.d.	<LOQ	1.54012	<LOQ	n.d.	n.d.	n.d.	n.d.	n.d.	1.19012	n.d.	n.d.	n.d.	n.d.	n.d.	n.d.	n.d.	n.d.	n.d.	n.d.	<LOQ	n.d.	n.d.	<LOQ	n.d.	n.d.	n.d.	0.770122	<LOQ	n.d.	n.d.	n.d.
Nonylphenol	0.97	3.23333	73	5.76	103	5.76	24.2	14.3	13	56.5	30.4	103	15.8	48.9	8.27	38.2	7.89	46.5	31.9	30.9	9.03	22.6	17.1	11.2	23.6	11.9	95.9	12.6	14	24.5	13.3	15.8	16.4	9.89	16.4	n.d.	16.5	n.d.	29.4	36.8	13.8	10.8	8.2	37.3	21.4	16.3	51.4	12.5	n.d.
p-Hydrobenzoicacid	0.15	0.5	70	1.512	44985.3	601.312	1225.31	n.d.	18.912	10485.3	13385.3	3835.31	642.312	2305.31	6825.31	3425.31	n.d.	1315.31	79.712	6575.31	1995.31	10385.3	11285.3	2175.31	2465.31	1395.31	1895.31	n.d.	15.512	11185.3	2045.31	n.d.	26385.3	n.d.	2155.31	44985.3	40685.3	11685.3	1655.31	8515.31	1.512	n.d.	1995.31	4025.31	225.312	3515.31	9755.31	5455.31	1415.31
Propylparaben	0.02	0.0666667	71	<LOQ	102	n.d.	0.176	0.0687	<LOQ	0.279	0.343	0.188	<LOQ	0.798	0.275	0.109	n.d.	<LOQ	n.d.	23	2.24	13.6	25.2	0.0958	0.484	2.22	11.3	n.d.	0.794	3.26	94.3	<LOQ	<LOQ	n.d.	2.35	17.3	21.6	4.86	2.28	1.67	0.248	0.22	1.49	15.3	0.467	1.56	1.34	0.304	1.59
Resveratrol	0.55	1.83333	7	<LOQ	3.99514	n.d.	n.d.	n.d.	n.d.	n.d.	n.d.	n.d.	n.d.	n.d.	n.d.	n.d.	n.d.	n.d.	n.d.	n.d.	n.d.	3.99514	n.d.	n.d.	n.d.	n.d.	n.d.	n.d.	n.d.	n.d.	n.d.	n.d.	n.d.	n.d.	n.d.	n.d.	<LOQ	2.28514	n.d.	<LOQ	n.d.	n.d.	n.d.	n.d.	n.d.	<LOQ	n.d.	2.82514	n.d.
Riddeliin	1.75	5.83333	1	5.93	5.93	n.d.	n.d.	n.d.	n.d.	n.d.	n.d.	n.d.	n.d.	n.d.	n.d.	n.d.	n.d.	n.d.	n.d.	n.d.	n.d.	n.d.	n.d.	n.d.	n.d.	n.d.	n.d.	n.d.	n.d.	n.d.	n.d.	n.d.	n.d.	n.d.	n.d.	n.d.	n.d.	5.93	n.d.	n.d.	n.d.	n.d.	n.d.	n.d.	n.d.	n.d.	n.d.	n.d.	n.d.
Triclosan	0.43	1.43333	55	<LOQ	5010	2.37	13.2	n.d.	n.d.	13.6	2.85	9.51	n.d.	n.d.	2.56	3.37	n.d.	n.d.	n.d.	6.21	1.91	9.5	15.4	2.5	n.d.	1.74	n.d.	n.d.	n.d.	<LOQ	n.d.	n.d.	<LOQ	n.d.	n.d.	n.d.	4.1	10.4	3.05	n.d.	n.d.	3.87	53.9	95.7	3.63	4.32	98.8	50.6	34.6
Zearalenon	0.42	1.4	4	<LOQ	<LOQ	n.d.	n.d.	n.d.	n.d.	n.d.	n.d.	n.d.	n.d.	n.d.	n.d.	n.d.	n.d.	n.d.	n.d.	n.d.	n.d.	<LOQ	<LOQ	n.d.	n.d.	n.d.	n.d.	n.d.	n.d.	n.d.	n.d.	n.d.	n.d.	n.d.	n.d.	<LOQ	n.d.	n.d.	n.d.	n.d.	n.d.	n.d.	n.d.	n.d.	n.d.	n.d.	n.d.	n.d.	n.d.
Zearalenon-14-glucuronide	0.36	1.2	4	6.99	61	n.d.	n.d.	n.d.	n.d.	n.d.	n.d.	n.d.	n.d.	n.d.	n.d.	23.4	n.d.	6.99	n.d.	n.d.	n.d.	n.d.	n.d.	n.d.	n.d.	n.d.	n.d.	n.d.	n.d.	n.d.	n.d.	n.d.	n.d.	n.d.	n.d.	n.d.	n.d.	n.d.	n.d.	n.d.	n.d.	n.d.	n.d.	n.d.	n.d.	n.d.	n.d.	61	n.d.
Number of detected analytes			30.9167			20	29	14	14	29	25	27	13	29	22	33	15	17	13	27	25	38	33	13	20	28	17	11	12	25	26	13	22	11	32	26	37	39	25	16	17	11	26	26	13	36	26	27	26
[truncated: 33 more columns]

## Sheet: Table S10
Table S10: Urine analysis (24h urine) of Austrian men (n=2) and women (n=2) sampled on three consecutive days for endogenous metabolites and xenobiotics with limit of detection (LOD), limit of quantification (LOQ), number of positive samples per analytes, minimal and maximal concentration and number of detected analytes per sample
Concentration [ng/mL]
Analyte	LOD	LOQ	Number of positive samples	Min	Max	Replicate
						24hU45W1	24hU55W1	24hU65W1	24hU45W2	24hU55W2	24hU45M1	24hU55M1	12hU65M1	24hU45M2	24hU55M2	24hU65M2
4-tert-octylphenol	0.5	1.66667	6	1.7445	3.3045	2.7845	3.3045	n.d.	n.d.	n.d.	n.d.	1.7445	n.d.	<LOQ	2.4245	<LOQ
Benzophenone 1	0.04	0.133333	1	<LOQ	<LOQ	n.d.	n.d.	n.d.	n.d.	<LOQ	n.d.	n.d.	n.d.	n.d.	n.d.	n.d.
Benzylbutylphthalate	1.93	6.43333	1	<LOQ	<LOQ	n.d.	n.d.	n.d.	n.d.	n.d.	n.d.	<LOQ	n.d.	n.d.	n.d.	n.d.
Bisphenol A	0.05	0.166667	6	<LOQ	9.0924	n.d.	<LOQ	n.d.	n.d.	n.d.	1.3924	n.d.	9.0924	1.0924	<LOQ	0.2754
Butylparben	0.03	0.1	1	0.1	0.1	n.d.	n.d.	n.d.	n.d.	n.d.	n.d.	n.d.	n.d.	n.d.	n.d.	0.1
Daidzein	0.57	1.9	8	<LOQ	38.7056	n.d.	38.7056	5.60556	<LOQ	15.2056	n.d.	13.2056	7.49556	n.d.	3.70556	24.6056
Dibutylphthalate	5.51	18.3667	11	20.7871	159.487	65.4871	64.5871	109.487	24.7871	89.4871	81.6871	24.0871	159.487	20.7871	40.3871	22.4871
Enterolactone	0.34	1.13333	1	1.38457	1.38457	1.38457	n.d.	n.d.	n.d.	n.d.	n.d.	n.d.	n.d.	n.d.	n.d.	n.d.
Equol	4	13.3333	1	<LOQ	<LOQ	n.d.	n.d.	n.d.	n.d.	n.d.	n.d.	n.d.	n.d.	n.d.	n.d.	<LOQ
Ethylparaben	0.07	0.233333	2	0.534444	0.593444	n.d.	n.d.	0.534444	n.d.	n.d.	n.d.	n.d.	0.593444	n.d.	n.d.	n.d.
Genistein	2.1	7	7	<LOQ	35	n.d.	35	<LOQ	n.d.	<LOQ	n.d.	23.1	<LOQ	n.d.	<LOQ	21.5
Glycitein	1.93	6.43333	1	<LOQ	<LOQ	n.d.	n.d.	n.d.	n.d.	n.d.	n.d.	n.d.	n.d.	n.d.	n.d.	<LOQ
Methylparaben	0.24	0.8	5	<LOQ	1.316	n.d.	n.d.	<LOQ	n.d.	<LOQ	<LOQ	n.d.	0.916	1.316	n.d.	n.d.
n_Butylbenzolsulfonamid	0.23	0.766667	5	<LOQ	1.44012	n.d.	<LOQ	1.44012	n.d.	<LOQ	n.d.	<LOQ	n.d.	n.d.	n.d.	1.20012
Nonylphenol	0.97	3.23333	11	18	69.9	18	57.1	42.4	58.6	29.3	69.9	25.9	31.5	60	40.3	26.3
p-Hydrobenzoiacid	0.15	0.5	11	49.512	1125.31	159.312	103.312	1125.31	91.312	227.312	648.312	382.312	995.312	146.312	49.512	510.312
Propylparaben	0.02	0.0666667	6	<LOQ	0.636	n.d.	n.d.	0.636	n.d.	<LOQ	n.d.	<LOQ	0.417	n.d.	0.0806	0.106
Number of detected analytes						5	8	9	4	9	5	9	9	5	8	12

## Sheet: Table S11
Table S11: Spot urine analysis of Nigerian women (n=23) at four different timepoints (moring and evening on two consequtive days) for endogenous metabolites with limit of detection (LOD), limit of quantification (LOQ), number of positive samples per analytes, minimal and maximal concentration and number of detected analytes per sample
Concentration [μM]
Analyte	LOD	LOQ	Number of positive samples	Min	Max
						NIG1A	NIG2A	NIG3A	NIG4A	NIG1B	NIG2B	NIG3B	NIG4B	NIG1C	NIG2C	NIG3C	NIG1D	NIG2D	NIG4D	NIG1E	NIG2E	NIG3E	NIG4E	NIG1F	NIG2F	NIG3F	NIG4F	NIG1G	NIG2G	NIG3G	NIG4G	NIG1H	NIG2H	NIG3H	NIG1I	NIG2I	NIG3I	NIG4I	NIG1J	NIG2J	NIG3J	NIG4J	NIG1L	NIG2L	NIG3L	NIG3N	NIG1P	NIG2P	NIG3P
3-Methyl-2-oxovaleric acid	0.02	0.0666667	21	0.0979109	41.7334	5.92341	n.d.	0.114811	n.d.	n.d.	n.d.	6.35341	n.d.	0.327411	n.d.	n.d.	0.160411	1.29341	n.d.	n.d.	41.7334	n.d.	n.d.	n.d.	n.d.	5.25341	27.5334	n.d.	0.121811	n.d.	n.d.	0.981411	n.d.	n.d.	n.d.	n.d.	n.d.	n.d.	1.20341	n.d.	0.899411	0.0979109	n.d.	n.d.	n.d.	n.d.	n.d.	n.d.	n.d.
3-Methylcytidine	1	3.33333	45	<LOQ	80347	27.907	6329.2	521.21	n.d.	43.992	14126	2985.2	n.d.	n.d.	25712	n.d.	n.d.	684.42	n.d.	4454.2	1189.4	3012.4	13802	50.188	n.d.	1016.3	n.d.	n.d.	n.d.	40.834	80347	n.d.	4489.6	n.d.	2105.1	4338.4	n.d.	2072.6	32.937	10.345	15.841	n.d.	n.d.	6801.7	264.16	n.d.	1450.5	167.11	n.d.
4-Hydroxy-proline	0.05	0.166667	51	<LOQ	3850	20.0049	145.005	0.56288	n.d.	134.005	n.d.	93.9049	n.d.	794.005	654.005	n.d.	n.d.	124.005	112.005	216.005	123.005	385.005	124.005	39.6049	n.d.	12.7049	n.d.	<LOQ	0.99788	80.1049	n.d.	11.2049	152.005	n.d.	199.005	n.d.	55.2049	n.d.	10.8049	59.7049	n.d.	n.d.	n.d.	1160	5.72488	n.d.	n.d.	571.005	195.005
5'-Methylthioadenosine	0.004	0.0133333	24	<LOQ	4.57057	n.d.	n.d.	n.d.	n.d.	n.d.	n.d.	n.d.	n.d.	n.d.	0.415569	n.d.	n.d.	n.d.	0.0341691	n.d.	n.d.	n.d.	n.d.	n.d.	0.352569	n.d.	4.57057	n.d.	n.d.	n.d.	3.06057	n.d.	n.d.	n.d.	n.d.	n.d.	0.0243691	0.289569	n.d.	n.d.	n.d.	n.d.	n.d.	n.d.	n.d.	0.114569	0.0699691	<LOQ	n.d.
5-Methyluridine	0.004	0.0133333	65	0.0273287	143.009	0.406029	n.d.	8.91903	0.0460287	1.65903	1.15903	1.75903	1.36903	0.628029	2.33903	n.d.	0.0666287	90.809	1.36903	2.95903	0.553029	n.d.	n.d.	0.175029	142.009	30.909	2.95903	0.0344287	n.d.	1.04903	2.02903	0.957029	6.12903	0.0473287	2.12903	143.009	n.d.	n.d.	1.00903	1.95903	0.0334287	0.0273287	2.48903	2.24903	0.733029	5.42903	12.69	n.d.	6.90903
Adenine	0.004	0.0133333	71	0.0260491	204.002	0.488449	3.49245	0.0536491	0.0260491	1.62245	1.98245	3.48245	0.173449	9.84245	22.7024	n.d.	0.0954491	0.383449	0.187449	2.47245	0.821449	15.8024	204.002	0.453449	n.d.	5.34245	n.d.	0.0615491	0.0740491	0.429449	35.1024	0.178449	1.49245	0.0297491	0.745449	1.70245	2.17245	9.27245	1.88245	0.824449	0.132449	0.0493491	7.25245	8.12245	0.683449	n.d.	26.4024	0.569449	17.9024
Adenosine	0.004	0.0133333	60	<LOQ	3.4726	n.d.	n.d.	<LOQ	0.0269034	0.0519034	0.126603	0.0814034	0.0462034	n.d.	0.305603	0.0221034	0.0462034	0.0843034	n.d.	n.d.	0.0236034	0.170603	n.d.	0.0834034	0.0810034	0.551603	0.329603	0.0513034	<LOQ	0.0720034	0.133603	<LOQ	0.0168034	0.0207034	n.d.	n.d.	0.318603	1.5826	0.0229034	0.152603	<LOQ	0.0198034	0.478603	<LOQ	0.0706034	0.220603	0.660603	0.0678034	0.929603
Alanine	0.4	1.33333	77	<LOQ	3200.15	9.42564	733.146	4.69564	18.5456	194.146	117.146	436.146	198.146	263.146	368.146	745.146	2.36564	199.146	149.146	238.146	5.32564	469.146	312.146	78.8456	420.146	294.146	478.146	3.99564	5.92564	293.146	486.146	10.6456	213.146	<LOQ	358.146	3200.15	2540.15	1560.15	315.146	246.146	9.59564	12.2456	270.146	251.146	39.6456	235.146	819.146	425.146	512.146
alpha-Ketoglutaric acid	0.04	0.133333	69	<LOQ	712	7.25805	0.747049	<LOQ	0.156049	0.42	n.d.	15.298	31.798	0.556049	50.098	0.534049	n.d.	0.878049	31.398	0.886049	6.50805	1.43805	4.06805	0.728049	13.498	1.21805	712	n.d.	<LOQ	0.214049	5.18805	1.20805	38.498	n.d.	0.561049	8.69805	46.498	327.5	4.01805	0.160049	0.285049	n.d.	2.06805	2.18805	0.181049	1.64805	53.498	42.598	1.94805
Aminoadipic acid	0.04	0.133333	70	<LOQ	44.156	n.d.	18.523	n.d.	n.d.	8.0384	7.319	4.899	2.6484	13.198	9.6518	14.055	n.d.	6.8278	13.895	27.527	0.82171	7.4682	18.646	15.307	19.013	11.494	42.888	n.d.	0.64419	8.6956	1.8557	0.84529	44.156	n.d.	3.3453	23.003	26.315	4.596	5.129	7.4268	0.39353	n.d.	8.2452	30.762	0.46494	12.897	19.734	21.436	10.331
Argininosuccinic acid	0.004	0.0133333	62	0.0183284	10.3967	0.0359284	0.510728	0.0183284	0.0584284	0.858728	5.13673	0.215728	1.37673	2.50673	3.03673	4.95673	n.d.	1.63673	0.361728	1.193	n.d.	2.09673	3.51673	2.18673	2.80673	n.d.	5.95673	n.d.	0.0958284	1.22673	2.14673	n.d.	10.3967	n.d.	0.465728	4.14673	0.1558	n.d.	1.82673	2.28673	0.0296284	n.d.	2.11673	4.91673	0.350728	7.52673	n.d.	0.600728	0.731728
Asparagine	0.04	0.133333	74	<LOQ	227.996	1.13606	21.9961	<LOQ	0.331061	4.83606	31.1961	15.2961	13.7961	9.14606	59.7961	16.6961	<LOQ	5.26606	13.3961	18.2961	5.29606	28.2961	20.2961	3.34606	227.996	5.86606	n.d.	<LOQ	0.201061	6.57606	121.996	0.689061	168.996	n.d.	4.40606	46.5961	38.4961	217.996	6.37606	8.42606	0.404061	<LOQ	5.36606	26.0961	1.29606	34.8961	n.d.	57.0961	24.6961
Aspartic acid	0.04	0.133333	77	0.171594	218	2.60859	89.5086	0.565594	1.17859	88.1086	28.6086	50.9086	6.07859	76.8086	35.3086	60.9086	0.525594	24.8086	8.44859	20.9086	14.6086	133.009	68.3086	8.23859	17.1086	57.3086	40.7086	0.423594	2.44859	29.8086	6.03859	4.05859	114.009	0.171594	47.9086	112.009	218	186.11	85.6086	49.7086	2.42859	0.487594	33.2086	90.5086	7.78859	52.3086	52.9086	119.009	133.009
Betaine	0.04	0.133333	76	<LOQ	654.011	25.311	9.73104	0.202039	3.23104	4.83104	0.673039	30.611	3.36104	7.21104	7.67104	37.411	0.239039	9.33104	4.78104	16.211	18.111	85.711	29.111	22.811	6.21104	0.431039	455.011	0.376039	0.467039	0.180039	654.011	7.24104	12.411	n.d.	0.394039	40.311	229.011	227.011	18.311	7.41104	0.798039	<LOQ	7.77104	19.211	21.411	2.02104	77.111	62.311	47.211
Biotin	0.002	0.00666667	64	0.00690473	78.0134	0.0541047	n.d.	0.127405	0.129405	39.6134	n.d.	n.d.	2.9834	0.758405	0.689405	n.d.	n.d.	2.3434	2.1934	1.6534	0.234405	3.7934	11.1134	4.6934	2.6134	2.6934	2.6734	0.0988047	0.0793047	5.1634	3.3634	0.0490047	4.0734	n.d.	4.2134	n.d.	n.d.	n.d.	78.0134	1.1634	0.202405	0.00690473	4.2334	9.8134	0.352405	2.1434	0.902405	11.3134	1.3234
cAMP	0.004	0.0133333	35	0.0633725	40.5972	0.725173	n.d.	20.9972	n.d.	n.d.	0.975173	n.d.	1.74717	2.85717	5.87717	n.d.	n.d.	n.d.	1.88717	n.d.	n.d.	n.d.	n.d.	2.46717	4.8	n.d.	9.45717	n.d.	0.0693725	n.d.	8.22717	0.106173	6.64717	n.d.	n.d.	2.21717	n.d.	n.d.	n.d.	1.93717	n.d.	n.d.	0.195173	2.26717	0.529173	6.30717	40.5972	n.d.	n.d.
Carnitine	0.03	0.1	75	0.104798	377.004	7.7438	n.d.	0.219798	0.744798	16.4038	4.8238	120.004	16.1038	20.0038	26.0038	1.4538	0.1385	15.1038	6.1538	21.1038	37.0038	31.2038	42.4038	10.4038	2.6438	233.004	154.004	0.232798	0.822798	7.4338	107.004	2.4138	103.629	0.104798	57.56	320.004	242.004	323.8	59.7038	15.3	1.5738	0.165798	41.4038	31.9038	25.1	40.0038	256.004	n.d.	377.004
cGMP	0.004	0.0133333	6	0.443525	13.7995	12.7	n.d.	9.87953	n.d.	n.d.	n.d.	n.d.	n.d.	n.d.	n.d.	n.d.	n.d.	n.d.	n.d.	n.d.	n.d.	n.d.	n.d.	n.d.	n.d.	n.d.	n.d.	n.d.	1.22953	n.d.	n.d.	0.443525	n.d.	n.d.	n.d.	n.d.	n.d.	n.d.	n.d.	n.d.	n.d.	n.d.	n.d.	n.d.	6.66953	n.d.	n.d.	n.d.	n.d.
Citric acid + Isocitric acid	1	3.33333	76	<LOQ	26200.2	21.4588	55.0588	3.96878	36.4588	30.9588	1170.16	75.0588	14.9588	440.159	443.159	331.159	<LOQ	117.159	59.2588	79.2588	19.1588	491.159	245.159	165.159	2280.16	30.1588	4050.16	3.68878	33.8588	117.159	893.159	8.69878	1570.16	<LOQ	9.49878	200.159	320.159	26200.2	3.38878	28.0588	53.1588	3.42878	27.5588	23.1588	10.8588	80.9588	4790.16	228.159	44.4588
Citrulline	0.4	1.33333	71	<LOQ	57.369	n.d.	13.632	n.d.	<LOQ	3.4562	7.1502	15.997	4.9116	6.6936	20.941	12.068	1.3809	4.8895	4.0421	3.5266	n.d.	<LOQ	4.0059	2.6354	16.368	18.271	8.2701	<LOQ	2.5049	30.509	7.6821	1.518	5.247	n.d.	24.775	29.0205	13.436	38.326	57.369	38.944	n.d.	<LOQ	6.4169	6.9899	<LOQ	39.552	2.6109	21.875	10.147
CMP	0.04	0.133333	43	<LOQ	19.3846	1.73463	2.00463	0.208631	<LOQ	0.227631	n.d.	0.452631	n.d.	0.237631	0.683631	3.55463	n.d.	0.680631	0.459631	0.720631	6.61463	11.1846	19.3846	0.481631	0.280631	3.23463	n.d.	<LOQ	<LOQ	n.d.	n.d.	0.149631	2.62463	n.d.	3.10463	n.d.	n.d.	n.d.	<LOQ	1.61463	<LOQ	n.d.	n.d.	0.764631	1.37463	n.d.	n.d.	n.d.	2.24463
Cystathionine	0.04	0.133333	56	<LOQ	43.5929	n.d.	4.69292	n.d.	n.d.	1.65292	2.78292	1.84292	1.76292	4.55292	16.4929	8.36292	n.d.	0.690921	1.83292	2.12292	n.d.	1.53292	0.314921	1.60292	4.17292	1.50292	4.12292	n.d.	n.d.	n.d.	11.3929	n.d.	10.2929	n.d.	1.03292	3.08292	2.80292	43.5929	0.870921	1.44292	n.d.	n.d.	1.81292	2.30292	n.d.	3.19292	42.0929	12.5929	3.08292
Cystine	0.4	1.33333	56	<LOQ	3039.95	n.d.	90.2508	n.d.	n.d.	2.2608	n.d.	12.6508	63.0508	n.d.	284.951	177.951	n.d.	33.0508	50.3508	18.9508	n.d.	16.0508	22.6508	2.7308	443.951	3.1908	552.951	n.d.	n.d.	n.d.	543.951	n.d.	306.951	n.d.	1.9608	148.951	84.8508	1519.95	252.951	97.2508	<LOQ	n.d.	21.0508	27.3508	<LOQ	53.0508	3039.95	386.951	32.0508
dAMP	0.003	0.01	5	<LOQ	0.386565	n.d.	n.d.	0.0272655	n.d.	n.d.	n.d.	n.d.	n.d.	n.d.	n.d.	n.d.	n.d.	n.d.	n.d.	n.d.	n.d.	n.d.	n.d.	n.d.	n.d.	n.d.	n.d.	n.d.	n.d.	n.d.	n.d.	0.386565	n.d.	0.0191655	n.d.	n.d.	n.d.	n.d.	n.d.	n.d.	n.d.	0.0446655	n.d.	n.d.	n.d.	n.d.	n.d.	n.d.	n.d.
Dihydroxy-isovalerate	0.03	0.1	8	0.1806	46.2847	n.d.	n.d.	n.d.	n.d.	n.d.	n.d.	n.d.	n.d.	n.d.	n.d.	n.d.	n.d.	n.d.	n.d.	n.d.	n.d.	n.d.	n.d.	23.5847	n.d.	n.d.	n.d.	0.189653	0.1806	n.d.	n.d.	n.d.	n.d.	n.d.	n.d.	n.d.	n.d.	n.d.	n.d.	n.d.	0.475653	n.d.	n.d.	n.d.	n.d.	n.d.	n.d.	n.d.	n.d.
Erythritol	0.04	0.133333	71	<LOQ	2780.03	1.49305	443.033	0.867045	n.d.	178.033	332.033	385.033	142.033	259.033	30.933	1420.03	n.d.	158.033	85.333	252.033	3.30305	555.033	790.033	16.633	367.033	224.033	443.033	n.d.	n.d.	68.633	554.033	0.816045	320.033	n.d.	146.033	219.033	71.833	661.033	70.233	57.433	1.50305	<LOQ	106.033	109.033	45.833	227.033	736.033	337.033	864.033
Fumaric acid	0.4	1.33333	73	<LOQ	106.997	<LOQ	8.09695	n.d.	<LOQ	19.5969	6.41695	6.85695	4.19695	9.70695	5.70695	12.5969	<LOQ	3.65695	2.65695	7.02695	<LOQ	33.7969	11.9969	2.87695	30.5969	18.4969	64.8969	n.d.	<LOQ	5.81695	8.96695	<LOQ	44.4969	n.d.	12.4969	48.8969	45.7969	106.997	2.70695	2.03695	<LOQ	n.d.	6.16695	4.42695	<LOQ	6.50695	50.6969	14.1969	12.9969
Gluconate	0.04	0.133333	77	<LOQ	9962	29.331	978.12	1.1952	2.3178	690.21	1199.7	268.3	249.51	662.65	356.5	772.42	0.13753	623.1	618.28	459.68	56.198	441.2	1766.2	273.87	287.95	79.227	200.12	0.3493	0.77369	719.5	274.28	4.8325	896.54	<LOQ	161.14	596.91	1642.7	9962	211.09	237.81	3.9411	<LOQ	151.13	267.17	94.879	402.2	783.25	964.33	287.56
Glutamate	0.4	1.33333	77	1.4029	1070.01	21.5129	88.5129	2.0929	3.1229	94.1129	149.013	255.013	31.3129	458.013	74.5129	202.013	2.7029	58.5129	29.2129	118.013	53.0129	131.013	186.013	30.5129	57.8129	203.013	165.013	1.9329	2.6229	28.6129	196.013	11.7129	247.013	1.4029	129.013	286.013	756.013	1070.01	471.013	73.2129	3.2429	2.1129	36.3129	206.013	5.8629	337.013	219.013	356.013	171.013
Glutamine	0.04	0.133333	74	<LOQ	280.013	0.822485	4.71349	0.140485	<LOQ	14.2135	23.9135	13.2135	2.70349	3.70349	8.98349	8.38349	0.205485	3.42349	2.88349	4.99349	1.23349	2.73349	4.29349	1.79349	139.013	23.4135	280.013	n.d.	0.296485	2.23349	179.013	1.28349	3.79349	n.d.	3.04349	9.43349	96.9135	138.013	4.67349	3.53349	0.506485	n.d.	6.21349	37.9135	0.455485	23.6135	125.013	161.013	3.31349
Glycine	0.4	1.33333	75	<LOQ	17642	9.90554	1470.47	8.35554	14.8655	139.466	48.4655	538.466	533.466	690.466	6960.47	2350.47	1.57554	655.466	387.466	1230.47	18.2655	17642	1570.47	152.466	3500.47	445.466	5170.47	4.94554	2.38554	599.466	1560.47	5.21554	249.466	<LOQ	350.466	4730.47	3000.47	n.d.	127.466	130.466	15.2655	2.19554	539.466	816.466	40.7655	565.466	n.d.	4650.47	2540.47
GMP	0.04	0.133333	31	<LOQ	4.1759	0.2093	n.d.	<LOQ	<LOQ	0.686898	n.d.	0.242898	n.d.	0.269898	n.d.	2.5143	n.d.	<LOQ	n.d.	1.1559	4.1759	2.2959	n.d.	<LOQ	n.d.	n.d.	n.d.	<LOQ	<LOQ	n.d.	n.d.	0.1782	3.2859	n.d.	n.d.	n.d.	n.d.	n.d.	<LOQ	n.d.	n.d.	<LOQ	<LOQ	0.233	<LOQ	n.d.	n.d.	n.d.	n.d.
Guanidineacetic acid	0.4	1.33333	76	<LOQ	10200.1	5.57384	401.064	5.04384	9.95384	337.064	<LOQ	52.6638	327.064	656.064	1130.06	659.064	<LOQ	105.064	38.1638	108.064	10.3638	242.064	155.064	39.6638	445.064	40.4638	369.064	13.1638	<LOQ	45.6638	802.064	1.96384	101.064	n.d.	128.064	525.064	170.064	10200.1	75.9638	105.064	7.03384	6.46384	92.5638	222.064	40.3638	626.064	458.064	203.064	256.064
Guanine	0.004	0.0133333	76	0.0224544	23.9196	5.19956	0.682564	0.124564	0.0577644	0.0224544	0.821564	0.308564	13.5196	0.505564	8.23956	0.913564	0.252564	0.0383644	1.77956	0.171564	0.843564	1.21956	0.705564	0.198564	3.53956	10.3196	4.21956	0.164564	0.222564	n.d.	18.9196	0.374564	5.55956	0.135564	1.77956	0.272564	0.701564	3.43956	1.38956	0.0562644	0.413564	0.126564	0.894564	1.45956	0.0485644	2.29956	8.18956	9.16956	8.88956
Hexose	0.5	1.66667	76	1.7138	9184.5	34.673	1733.2	7.1092	84.482	3356.9	3783.3	1056.3	748.07	1456.6	2543.4	827.02	1.7138	706.83	529.21	1196.4	113.03	2547.5	9184.5	296	3209.1	996.29	2644.2	6.6766	23.602	857.38	2552.7	90.239	1452.5	n.d.	433.75	2303.4	2480.6	2500.01	212.86	177.37	15.496	2.0882	511.53	702.31	305.72	1587.8	4949.5	2286.9	1235
Hexose-phosphate	0.04	0.133333	56	<LOQ	15.5934	0.215414	0.8348	n.d.	n.d.	1.299	1.04341	1.9766	3.90341	1.22341	7.09341	1.67341	n.d.	1.8959	4.92341	n.d.	1.3084	4.89341	n.d.	0.586414	4.66341	n.d.	2.64341	n.d.	n.d.	0.374414	0.738414	0.137414	1.04341	n.d.	0.1856	15.5934	n.d.	n.d.	0.5764	0.919	n.d.	n.d.	0.391414	0.135414	0.5272	0.942414	2.52341	3.11341	n.d.
Histidine	0.05	0.166667	77	0.4756	1671.14	1.76782	330.021	0.4756	1.07782	6.26782	202.138	61.4378	40.1378	40.3827	718.138	682.138	1.02082	49.409	43.6378	359.138	1.64782	19.8378	84.1378	54.9378	286.813	4.78782	414.138	0.878822	0.744822	9.71782	307.138	2.65782	258.138	0.686822	12.2378	135.138	157.032	555.861	36.9378	62.1378	1.18782	0.801822	94.7378	110.138	1.03082	134.138	1671.14	1080.14	148.138
Homoserine+Threonine	0.04	0.133333	77	0.17292	1840.01	2.31892	16.0089	0.39892	0.98492	21.3089	8.34892	6.02892	18.4089	28.3089	50.4089	28.3089	0.57392	4.63892	8.65892	7.85892	3.26892	17.3089	14.9089	5.23892	61.7089	7.39892	63.6089	0.39192	0.61992	5.46892	66.6089	1.38892	23.4089	0.17292	30.3089	115.009	41.1089	1840.01	30.6089	10.7089	0.68192	0.71792	8.02892	12.5089	1.94892	45.0089	77.0089	45.0089	16.5089
Hydroxyglutaric acid	0.04	0.133333	75	<LOQ	135.012	0.699113	25.8121	n.d.	<LOQ	21.3121	21.6121	16.9121	19.1121	15.8121	20.6121	11.5121	0.233113	8.67211	29.2121	10.8121	14.7121	28.2121	25.3121	15.4121	21.6121	26.2121	135.012	<LOQ	0.309113	5.78211	17.0121	0.247	17.1121	n.d.	29.7121	34.5121	57.2121	50.6121	17.1121	6.25211	0.305113	0.362113	26.2121	22.8121	2.26211	25.5121	34.5121	13.7121	20.4121
Isoleucine+Leucine	0.04	0.133333	77	0.139339	240.02	7.13034	3.58034	2.18034	1.08034	0.310339	0.521339	4.66034	0.877339	1.74034	15.3203	8.37034	0.927339	3.09034	2.12034	1.52034	0.910339	1.07034	3.10034	3.20034	8.59034	15.8203	38.2203	0.669339	1.34034	104.02	13.1203	7.61034	29.4203	0.139339	24.7203	26.2203	48.3203	11	180.02	240.02	1.20034	0.898339	1.75034	1.09034	0.583339	2.94034	3.29034	3.25034	25.1203
Ketoisovaleric acid	0.02	0.0666667	67	0.446902	1440.16	5.3739	n.d.	0.959902	1.4039	n.d.	n.d.	n.d.	13.5639	24.4639	38.5639	180.164	0.757902	28.5639	10.6639	36.2639	21.2639	101.164	505.164	93.9639	49.0639	84.1639	41.9639	7.0839	1.2839	41.6639	55.5639	2.1839	25.3639	0.446902	158.164	n.d.	n.d.	n.d.	558.61	36.0639	8.8939	0.649902	155.164	120.164	4.9439	39.8639	83.7639	219.164	91.7639
Lactic acid	0.5	1.66667	48	8.24627	8092.83	19.6263	721.6	28.7263	20.4263	n.d.	n.d.	n.d.	n.d.	70.4263	185.826	n.d.	8.24627	n.d.	n.d.	5232.83	19.0263	1532.83	n.d.	3622.83	982.826	4712.83	280.826	149.826	14.0263	1272.83	1062.83	22.1263	506.826	13.5263	n.d.	n.d.	n.d.	n.d.	n.d.	49.3263	597.826	16.8263	5282.83	n.d.	31.9263	193.826	n.d.	n.d.	n.d.
Malic acid	0.003	0.01	77	0.029754	103.013	5.18275	5.16275	0.133754	0.261754	24.1128	4.21275	7.23275	2.72275	10.7128	7.09275	8.86275	0.125754	2.16275	2.78275	5.66275	1.49275	22.2128	10.3128	3.33275	49.5128	20.6128	82.9128	0.083654	0.764754	6.69275	11.4128	0.361754	47.1128	0.168754	20.5128	51.2128	41.4128	92.2128	2.60275	1.67275	0.319754	0.029754	7.91275	5.48275	1.20275	7.27275	29.8128	11.7128	14.2128
Mannitol	0.4	1.33333	64	<LOQ	10400	4.3216	n.d.	<LOQ	2.3103	469.76	538.91	57.338	892.03	25.826	368.08	288.39	<LOQ	n.d.	59.778	41.055	6.8465	359.17	307.09	7.0551	3370.04	n.d.	793.68	1.8798	6.7419	62.256	9634	2.0493	205.73	<LOQ	82.787	151.04	102.21	10400	5.5299	<LOQ	1.7377	2.1149	50.335	n.d.	16.641	533.46	1120.04	251.55	32.784
Mannitol-1-phosphate	0.04	0.133333	19	0.147767	37.7778	n.d.	n.d.	n.d.	n.d.	n.d.	0.889767	n.d.	4.35777	n.d.	0.192767	n.d.	n.d.	n.d.	4.53777	n.d.	n.d.	n.d.	n.d.	0.220767	n.d.	n.d.	n.d.	n.d.	n.d.	0.570767	n.d.	n.d.	n.d.	n.d.	1.70777	37.7778	n.d.	n.d.	n.d.	n.d.	0.203767	n.d.	n.d.	n.d.	n.d.	n.d.	0.660767	32.2778	n.d.
Methionine	0.006	0.02	65	<LOQ	17.7007	2.27067	0.98467	0.57267	0.81067	n.d.	n.d.	0.88067	n.d.	1.63067	15.8007	7.36067	0.64167	0.21667	n.d.	n.d.	0.51467	0.54767	0.11467	0.28767	4.36067	2.46067	15.8007	0.36467	0.68867	2.82067	3.21067	2.53067	n.d.	0.13567	7.16067	0.51967	n.d.	13.4007	17.7007	12.6007	0.38667	0.31367	0.11267	0.61567	0.10067	1.20067	0.96967	n.d.	2.49067
N-Acetyl-Asp-Glu	0.04	0.133333	64	0.265973	131.996	n.d.	7.27597	n.d.	n.d.	6.55597	7.19597	7.86597	6.30597	6.93597	71.196	19.096	n.d.	5.96597	5.78597	1.97597	0.729973	18.696	11.496	2.42597	5.58597	9.76597	85.296	n.d.	0.265973	3.27597	15.896	n.d.	37.296	n.d.	2.37597	52.696	13.196	41.596	1.88597	1.89597	n.d.	n.d.	1.19597	3.17597	1.47597	23.696	131.996	32.696	17.296
N-Acetyl-L-aspartic acid	0.004	0.0133333	75	0.64	162.305	9.14957	49.2096	n.d.	0.64	43.3096	84.9096	31.4096	9.98957	24.6096	48.1096	22.0096	5.57957	17.4096	10.3096	18.0096	20.6096	47.3096	36.9096	59.7096	31.8096	44.1096	54.1096	1.02957	6.93957	84.0096	17.9096	14.6096	33.4096	n.d.	30.7096	162.305	157.01	100.96	24.3096	11.8096	1.09957	3.41957	16.2096	17.8096	16.3096	35.2096	44.6096	9.24957	20.8096
N-Acetylserine	0.003	0.01	61	0.192252	248.006	0.840252	n.d.	20.1063	0.630252	9.84625	3.95625	12.9063	3.40625	12.1063	17.5063	n.d.	0.192252	248.006	2.30625	22.5063	2.83625	n.d.	n.d.	4.19625	12.2	228.006	13.2063	n.d.	0.521252	16.9063	28.7063	0.634252	18.0063	n.d.	12.9063	60.2063	n.d.	n.d.	2.66625	5.34625	n.d.	n.d.	6.98625	7.70625	2.42625	21.5063	64.6063	n.d.	35.0063
N4-Acetylcytidine	0.004	0.0133333	67	<LOQ	20.3979	0.717914	1.37791	n.d.	n.d.	0.642914	2.97791	0.355914	0.644914	0.808914	18.2979	1.19791	0.0729138	0.305914	1.50791	1.25791	0.659914	0.172914	4.71791	<LOQ	0.380914	n.d.	13.8979	<LOQ	0.0177138	<LOQ	4.37791	<LOQ	0.167914	n.d.	2.81791	7.51791	0.156914	4.29791	0.0534138	0.141914	0.0306138	n.d.	2.16791	0.854914	0.182914	2.22791	0.0457138	9.04791	0.195914
Ornithine	0.007	0.0233333	71	0.0531875	43.5286	0.463588	6.95859	0.229588	0.277588	1.99859	3.95859	5.14859	1.68859	3.28859	6.87859	7.24859	n.d.	3.38859	1.83859	2.57859	0.598588	n.d.	0.541588	0.786588	8.53859	6.77859	2.02859	n.d.	0.156588	23.2286	1.82859	0.670588	1.07859	n.d.	12.6286	26.1286	9.23859	39.2286	43.5286	25.9286	0.104188	n.d.	2.63859	2.79859	0.172588	14.4286	n.d.	5.01859	4.09859
Pentose-phosphate	0.04	0.133333	70	<LOQ	80.4805	0.958466	18.7805	<LOQ	n.d.	2.71047	28.0805	23.2805	12.1805	4.56047	11.8805	15.9805	n.d.	17.7805	10.0805	1.18047	1.96047	10.5805	4.32047	7.34047	8.43047	5.44047	80.1805	n.d.	n.d.	1.76047	24.3805	0.214466	26.8805	n.d.	0.809466	80.4805	13.0805	28.6805	1.11047	5.96047	n.d.	n.d.	1.76047	3.42047	2.32047	13.0805	36.5805	22.0805	4.79047
Phenylalanine	0.004	0.0133333	77	0.181229	463.017	4.72723	6.14723	0.966229	1.52723	3.47723	22.5172	4.95723	7.49723	16.7172	127.017	14.1172	0.632229	2.29723	7.58723	1.72723	4.44723	4.85723	3.02723	6.28723	47.8172	15.9172	463.017	0.566229	0.891229	23.6172	271.017	4.02723	46.0172	0.181229	28.7172	12.4172	7.74723	41.3172	331.017	155.017	0.944229	0.611229	6.25723	22.9172	0.316229	6.37723	69.2172	38.7172	13.5172
Phosphocreatine	0.03	0.1	8	0.166712	8.61771	2.82771	n.d.	n.d.	n.d.	n.d.	n.d.	n.d.	n.d.	n.d.	0.229712	n.d.	1.65771	n.d.	n.d.	n.d.	n.d.	n.d.	n.d.	n.d.	0.292712	n.d.	n.d.	n.d.	n.d.	n.d.	n.d.	8.61771	n.d.	0.166712	n.d.	n.d.	n.d.	n.d.	n.d.	n.d.	n.d.	n.d.	n.d.	n.d.	n.d.	n.d.	n.d.	n.d.	n.d.
Proline	0.002	0.00666667	77	0.109313	73.1209	3.78091	0.8961	0.251913	0.472913	0.770913	16.1209	1.50091	8.52091	6.87091	3.16091	1.70091	0.459913	0.755913	9.16091	1.32091	3.20091	5.02091	3.70091	0.678913	11.9209	4.60091	17.1209	0.143913	0.240913	0.955913	9.32091	0.886913	16.6209	0.132913	2.89091	5.65091	11.9209	36.4209	70.1209	5.76091	0.331913	0.263913	1.39091	2.23091	0.198913	6.37091	70.4209	69.8209	2.87091
Propionylcarnitine	0.001	0.00333333	47	<LOQ	96.3004	n.d.	n.d.	n.d.	0.010103	n.d.	n.d.	n.d.	n.d.	n.d.	8.44036	n.d.	n.d.	n.d.	n.d.	0.907363	0.108363	n.d.	n.d.	0.226363	6.1	n.d.	n.d.	n.d.	n.d.	n.d.	6.80036	<LOQ	0.558363	<LOQ	0.735363	27.2004	96.3004	91.5004	0.948363	0.775363	0.020063	<LOQ	n.d.	7.09036	0.023063	n.d.	25.6004	14.9004	6.17036
Pseudouridine	0.05	0.166667	67	<LOQ	26.079	11.715	n.d.	<LOQ	<LOQ	0.24204	1.1992	0.49683	0.57091	0.32308	1.7324	<LOQ	n.d.	0.78651	0.59921	0.33603	0.61973	0.72198	n.d.	0.89572	3.3073	0.4573	1.4411	n.d.	<LOQ	0.28619	1.7403	<LOQ	0.50722	n.d.	0.43161	0.39548	n.d.	26.079	2.2552	1.6742	<LOQ	n.d.	2.289	0.32646	0.70728	0.7446	0.18494	0.94552	1.2011
Pyruvic acid	0.04	0.133333	9	1.16696	211.037	21.137	n.d.	n.d.	n.d.	n.d.	n.d.	n.d.	211.037	n.d.	n.d.	n.d.	n.d.	n.d.	196.037	n.d.	11.637	n.d.	n.d.	n.d.	n.d.	n.d.	65.737	n.d.	n.d.	n.d.	n.d.	16.037	n.d.	n.d.	n.d.	n.d.	n.d.	n.d.	n.d.	n.d.	n.d.	n.d.	211.037	n.d.	n.d.	n.d.	n.d.	n.d.	n.d.
Serine	0.2	0.65	77	<LOQ	2550.1	5.42642	128.096	1.50642	4.18642	34.5964	17.4964	9.53642	74.7964	44.5964	192.096	188.096	1.10642	69.7964	74.4964	129.096	5.16642	179.096	230.096	12.4964	322.096	59.7964	572.096	1.03642	1.90642	4.75642	485.096	5.44642	175.096	<LOQ	22.3964	442.096	365.096	2550.1	62.3964	10.5964	2.43642	1.08642	65.5964	75.4964	1.69642	140.096	328.096	342.096	128.096
Succinic acid	0.04	0.133333	66	0.347826	10600.1	5.91983	n.d.	8.20983	1.02983	201.07	54.3698	111.07	30.2698	285.07	12.3849	n.d.	0.652826	10.0543	31.8698	126.07	18.6698	n.d.	n.d.	48.4698	205.816	382.07	420.07	0.477826	0.915826	444.07	100.07	2.20983	540.07	0.347826	317.07	6080.07	n.d.	n.d.	79.3698	22.3698	2.26983	0.582826	255.07	261.07	2.8682	52.8698	2720.07	n.d.	1260.07
Thymine	0.003	0.01	59	0.0661718	372.996	n.d.	n.d.	3.86577	n.d.	7.68577	2.00577	7.20577	0.687772	3.18577	2.21577	n.d.	0.124772	80.4958	0.821772	6.70577	9.79577	n.d.	n.d.	0.917772	80.3958	106.996	0.785772	n.d.	0.0807718	3.99577	1.08577	0.264772	2.34577	0.0945718	21.6958	372.996	n.d.	n.d.	2.99577	5.55577	n.d.	0.0661718	2.14577	2.22577	0.409772	2.46577	64.8958	n.d.	36.7958
TMP	0.04	0.133333	6	<LOQ	2.36976	n.d.	n.d.	n.d.	n.d.	n.d.	n.d.	n.d.	n.d.	n.d.	n.d.	n.d.	<LOQ	n.d.	n.d.	n.d.	n.d.	n.d.	n.d.	n.d.	<LOQ	n.d.	n.d.	n.d.	n.d.	n.d.	n.d.	0.646757	n.d.	n.d.	n.d.	n.d.	n.d.	n.d.	n.d.	n.d.	n.d.	2.36976	n.d.	n.d.	n.d.	n.d.	n.d.	n.d.	n.d.
Trehalose	0.04	0.133333	74	<LOQ	463.996	2.9863	18.5963	0.213297	<LOQ	1.4563	148.996	2.5363	14.8963	117.996	171.996	6.0763	0.386297	12.1963	11.4963	3.4163	4.7663	277.996	19.2963	2.0563	296.996	n.d.	54.3963	0.193297	1.1063	0.370297	235.996	1.9263	129.996	0.265297	5.7263	27.3963	106.996	n.d.	1.7263	13.0963	0.381297	<LOQ	4.7963	1.9163	0.575297	199.996	208.996	245.996	30.1963
Tryptophan	0.01	0.033	77	<LOQ	78.5	0.760981	59	0.153981	0.987981	0.300981	22.5	9.78998	4.43998	7.79998	26.1	53.4	0.0435814	3.89998	3.11998	1.33998	0.400981	1.57998	1.68998	8.98998	31.6	3.98998	54.6	0.0342814	0.0731814	6.52998	18.9	0.336981	37.5	<LOQ	2.74998	3.12998	3.70998	78.5	18.4	20.2	0.184981	0.0591814	8.14998	1.01998	0.237981	2.21998	49.9	27.4	9.90998
Tyrosine	0.05	0.166667	70	<LOQ	312.01	3.21026	31.7103	0.64626	2.23026	10.7103	13.2103	3.89026	<LOQ	24.5103	312.01	80.2103	0.48526	1.21026	<LOQ	20.5103	4.65026	59.0103	63.7103	14.6103	n.d.	14.2103	186.01	0.39626	0.91926	63.4103	213.01	3.21026	169.01	<LOQ	27.8103	12.1103	14.2103	n.d.	152.01	13.7103	0.85026	0.42026	4.51026	n.d.	0.20126	15.0103	n.d.	53.6103	13.9103
UDP	0.03	0.1	5	<LOQ	2.505	n.d.	n.d.	n.d.	n.d.	n.d.	n.d.	n.d.	<LOQ	n.d.	2.505	n.d.	n.d.	n.d.	n.d.	n.d.	n.d.	n.d.	n.d.	n.d.	n.d.	n.d.	n.d.	n.d.	n.d.	n.d.	n.d.	n.d.	n.d.	n.d.	n.d.	n.d.	n.d.	n.d.	n.d.	n.d.	n.d.	n.d.	n.d.	n.d.	n.d.	n.d.	n.d.	n.d.	n.d.
Uracil	0.1	0.333333	74	0.5166	1190.02	2.0756	12.8156	<LOQ	n.d.	17.5156	72.9156	7.2656	3.0456	n.d.	22.3156	24.9156	4.3156	11.6156	2.5456	1.4856	104.016	33.4156	8.0156	17.2156	26.7156	38.3156	12.2156	<LOQ	<LOQ	25.1156	4.4156	3.0356	9.0056	<LOQ	13.5156	3.9556	1.9556	0.8016	11.8156	15.9156	<LOQ	7.6356	58.3156	26.2156	13.6156	4.3656	3.3656	9.2756	12.1156
Uridine	0.05	0.166667	73	0.209595	422.063	2.3626	104.063	n.d.	n.d.	0.251595	162.063	76.7626	38.9626	0.275595	96.3626	0.347595	1.5126	12.6626	32.4626	0.289595	1.5726	2.5626	0.568595	1.5926	89.1626	0.587595	181.063	0.209595	0.270595	1.1626	107.063	1.3826	99.2626	n.d.	2.4626	175.063	3.4626	256.063	96.9626	11.9626	0.500595	10.5626	2.2426	0.618595	0.637595	149.063	75.2626	16.3626	93.3626
Valine	0.04	0.133333	77	0.30077	489.47	8.6242	22.185	1.5308	2.3399	2.8305	3.752	17.77	6.3063	6.79	74.176	29.721	1.2209	6.3979	5.1522	4.0197	4.8881	12.043	28.019	2.4956	26.354	35.034	66.053	0.61337	1.1522	55.548	44.643	5.876	48.573	0.30077	66.103	41.802	37.603	489.47	262.3	78.477	2.2018	1.035	5.8042	2.7559	1.2633	9.9709	1.2996	6.5788	45.608
Xanthine	0.01	0.033	76	<LOQ	210.019	2.69937	3.71937	0.119367	0.0585665	4.77937	11.4194	5.40937	4.13937	20.2194	9.92937	12.7194	2.45937	2.48937	3.53937	2.49937	1.00937	13.9194	10.3194	17.2194	2.85937	3.82937	6.60937	0.158367	0.226367	15.5194	1.92937	3.22937	1.86937	0.155367	6.21937	16.8194	9.05937	24.9194	0.0888665	0.202367	0.258367	3.71937	13.2194	2.17937	0.686367	14.1194	1.95937	1.15937	12.7194
Number of detected analytes						56	46	51	46	55	51	56	56	56	63	49	45	57	57	56	57	53	49	62	58	53	56	43	55	54	58	61	59	33	57	54	47	45	59	59	53	45	57	57	60	55	53	52	55
[truncated: 34 more columns]

## Sheet: Table S12
Table S12: Urine analysis (24h urine) of Austrian men (n=2) and women (n=2) sampled on three consecutive days for endogenous metabolites with limit of detection (LOD), limit of quantification (LOQ), number of positive samples per analytes, minimal and maximal concentration and number of detected analytes per sample
Concentration [μM]
Analyte	LOD	LOQ	Number of positive samples	Min	Max	Replicate
						24hU45W1	24hU55W1	24hU65W1	24hU45W2	24hU55W2	24hU45M1	24hU55M1	12hU65M1	24hU45M2	24hU55M2	24hU65M2
3-Methyl-2-oxovaleric acid	0.02	0.0666667	11	1.41341	50.3334	13.2334	3.45341	50.3334	4.67341	1.41341	25.2334	15.3334	41.0334	23.1334	7.79341	40.9334
3-Methylcytidine	1	3.33333	11	1084.9	17734	2959.5	2261.8	8843	2920.2	1084.9	15519	6406.6	17734	8526.6	1983.6	1993.2
4-Hydroxy-proline	0.05	0.166667	5	18.1049	325.005	n.d.	n.d.	n.d.	18.1049	n.d.	325.005	n.d.	146.005	n.d.	29.9049	175.005
5'-Methylthioadenosine	0.004	0.0133333	11	0.163569	0.481569	0.270569	0.180569	0.372569	0.321569	0.199569	0.437569	0.163569	0.398569	0.308569	0.180569	0.481569
5-Methyluridine	0.004	0.0133333	11	0.416029	2.24903	0.853029	0.493029	1.68903	0.537029	0.416029	2.24903	0.872029	1.94903	1.19903	0.509029	0.882029
Adenine	0.004	0.0133333	11	0.0481491	0.246449	0.0481491	0.0716491	0.142449	0.230449	0.119449	0.246449	0.100449	0.218449	0.182449	0.0684491	0.221449
Adenosine	0.004	0.0133333	11	0.384603	29.6026	4.7426	1.1226	29.6026	1.4526	0.909603	8.5426	2.0226	10.3026	0.730603	0.384603	1.2826
Alanine	0.4	1.33333	11	51.0456	370.146	215.146	125.146	369.146	58.8456	51.0456	197.146	81.5456	370.146	154.146	93.1456	245.146
alpha-Ketoglutaric acid	0.04	0.133333	11	18.598	145.998	129.998	18.598	118.998	98.598	29.498	122.998	44.698	145.998	53.498	19.998	106.998
Aminoadipic acid	0.04	0.133333	11	2.7162	25.437	19.827	2.7162	9.5311	8.3754	3.4555	16.605	7.546	25.437	22.071	10.677	14.129
Argininosuccinic acid	0.004	0.0133333	11	3.08673	15.4967	14.1967	4.00673	12.9967	5.95673	3.08673	15.4967	5.02673	9.06673	11.9967	5.94673	12.9967
Asparagine	0.04	0.133333	11	18.8961	178.996	54.8961	19.1961	69.6961	23.6961	18.8961	152.996	41.9961	178.996	59.3961	28.7961	72.6961
Aspartic acid	0.04	0.133333	11	2.17859	22.0086	4.84859	2.28859	22.0086	2.82859	2.17859	11.8086	4.83859	20.1086	6.39859	2.46859	8.11859
Betaine	0.04	0.133333	11	1.22104	35.311	6.79104	5.05104	8.38104	7.05104	2.70104	15.911	1.22104	35.311	3.25104	7.27104	5.91104
Biotin	0.002	0.00666667	11	1.6334	62.5134	2.0234	1.6434	62.5134	6.9634	1.8334	2.9634	2.8734	9.8434	2.2634	1.6334	2.4834
cAMP	0.004	0.0133333	11	1.15717	4.20717	1.74717	1.55717	3.25717	2.16717	1.15717	3.75717	1.72717	4.20717	2.56717	1.61717	1.78717
Carnitine	0.03	0.1	9	9.0038	180.004	10.3038	9.0038	180.004	20.9038	n.d.	75.2038	41.6038	n.d.	99.5038	96.7038	110.004
Citric acid + Isocitric acid	1	3.33333	11	238.159	2750.16	323.159	238.159	2750.16	399.159	299.159	1690.16	765.159	2610.16	485.159	299.159	819.159
Citrulline	0.4	1.33333	11	2.6742	9.778	5.5878	3.1578	9.24049	4.537	4.5875	7.4161	2.6742	9.5512	6.7578	9.778	4.6096
Cystathionine	0.04	0.133333	11	4.01292	35.5929	14.7929	4.01292	12.7929	14.2929	5.90292	35.5929	9.54292	15.4929	13.7929	7.59292	11.4929
Cystine	0.4	1.33333	11	75.1508	436.951	140.951	86.4508	325.951	96.7508	75.1508	198.951	117.951	436.951	235.951	138.951	273.951
dAMP	0.003	0.01	1	0.120565	0.120565	n.d.	n.d.	n.d.	n.d.	n.d.	n.d.	0.120565	n.d.	n.d.	n.d.	n.d.
Dihydroxy-isovalerate	0.03	0.1	2	25.9847	28.0847	n.d.	n.d.	n.d.	25.9847	28.0847	n.d.	n.d.	n.d.	n.d.	n.d.	n.d.
Erythritol	0.04	0.133333	11	58.133	310.033	84.633	93.133	257.033	81.133	72.233	202.033	116.033	310.033	73.033	58.133	191.033
Fumaric acid	0.4	1.33333	11	2.1693	252.997	3.5566	25.2969	220.997	2.1693	36.3969	11.1316	92.4969	252.997	2.1693	7.84695	4.449
Gluconate	0.04	0.133333	11	173.37	1872	572.36	173.37	1277.1	490.89	547.57	1417	557.83	1872	822.35	211.01	1060.6
Glutamate	0.4	1.33333	11	5.4229	57.6129	12.0129	5.4229	57.6129	14.2129	9.7929	45.9129	12.6129	56.4129	13.9129	8.6629	31.2129
Glutamine	0.04	0.133333	11	78.6135	808.013	150.013	78.6135	781.013	105.013	82.1135	624.013	273.013	808.013	269.013	165.013	368.013
Glycine	0.4	1.33333	11	172.466	4650.47	629.466	289.466	4650.47	341.466	172.466	2130.47	530.466	2100.47	685.466	314.466	1160.47
Guanidineacetic acid	0.4	1.33333	11	71.2638	278.064	246.064	176.064	278.064	98.6638	115.064	225.064	108.064	133.064	182.064	71.2638	130.064
Guanine	0.004	0.0133333	11	0.239564	2.09956	0.239564	1.36956	0.836564	0.895564	0.307564	0.458564	0.607564	2.09956	1.19956	0.668564	1.97956
Hexose	0.5	1.66667	11	397.52	6989.4	584.2	511.7	3994.4	564.87	458.22	2237.1	747.13	6989.4	522.11	397.52	1414.6
Hexose-phosphate	0.04	0.133333	11	0.067814	0.850414	0.600414	0.282414	0.370414	0.235414	0.164414	0.555414	0.223414	0.067814	0.459414	0.308414	0.850414
Histidine	0.05	0.166667	11	183.138	1170.14	364.138	183.138	1140.14	283.138	221.138	1080.14	541.138	1170.14	867.138	561.138	1030.14
Homoserine+Threonine	0.04	0.133333	11	14.6089	99.9089	34.3089	16.2089	99.9089	16.6089	14.6089	95.0089	36.4089	91.5089	49.2089	27.2089	57.3089
Hydroxyglutaric acid	0.04	0.133333	11	3.21211	14.4899	7.33211	4.6129	12.6121	10.6121	7.25211	4.79211	3.53211	10.6121	7.5004	3.21211	14.4899
Isoleucine+Leucine	0.04	0.133333	11	16.1203	130.02	52.6203	16.1203	35.1203	40.8203	31.6203	43.5203	130.02	43.4203	21.2203	42.1203	16.6203
Ketoisovaleric acid	0.02	0.0666667	11	8.4139	1770.16	15.4639	12.0639	1770.16	13.9639	8.4139	46.7639	43.3639	218.164	13.6639	9.1339	35.1639
Lactic acid	0.5	1.66667	11	72.0263	6298	72.0263	83.2263	6298	112.826	102.826	151.826	167.826	1052.83	77.3263	93.0263	252.826
Malic acid	0.003	0.01	11	1.18275	8.39275	3.28275	2.09275	7.76275	1.64275	1.38275	4.90275	2.96275	8.39275	2.01275	1.18275	3.25275
Mannitol	0.4	1.33333	11	52.593	5924.9	124.31	68.523	5924.9	1734	157.64	1450.8	413.92	3541.2	96.031	52.593	430.47
Methionine	0.006	0.02	11	2.20067	15.5007	7.42067	2.84067	15.5007	3.02067	2.20067	13.9007	5.60067	15.3007	10.4007	5.46067	13.5007
N-Acetyl-Asp-Glu	0.04	0.133333	11	2.59597	41.396	7.09597	2.59597	41.396	5.06597	3.30597	31.396	6.27597	35.296	8.23597	3.53597	16.596
N-Acetyl-L-aspartic acid	0.004	0.0133333	11	26.2096	124.01	34.7096	35.6096	26.2096	124.01	34.0096	43.7096	41.0096	29.0096	89.6096	36.1096	35.3096
N-Acetylserine	0.003	0.01	11	2.54625	11.3063	5.27625	3.63625	8.91625	4.12625	2.54625	9.88625	3.86625	11.3063	7.89625	5.08625	7.77625
N4-Acetylcytidine	0.004	0.0133333	11	2.94791	81.9979	21.0979	5.01791	81.9979	2.94791	4.98791	27.7979	6.67791	27.4979	4.59791	3.40791	9.11791
Ornithine	0.007	0.0233333	11	0.669588	1.93859	0.779588	1.12859	1.93859	0.831588	0.669588	1.61859	0.677588	1.29859	1.71859	1.90859	1.58859
Pentose-phosphate	0.04	0.133333	11	2.08047	18.0805	5.03047	2.45047	18.0805	3.29047	2.27047	10.8805	3.86047	7.96047	4.55047	2.08047	8.05047
Phenylalanine	0.004	0.0133333	11	14.6172	160.017	32.1172	16.3172	51.0172	20.5172	14.6172	147.017	37.0172	160.017	41.1172	26.4172	53.5172
Phosphocreatine	0.03	0.1	8	0.578712	10.1877	1.92771	0.578712	3.10771	n.d.	n.d.	10.1877	0.686712	n.d.	0.933712	2.17771	0.753712
Proline	0.002	0.00666667	11	1.24091	9.90091	3.58091	1.24091	8.46091	1.80091	1.58091	6.77091	3.25091	9.90091	5.36091	3.28091	8.04091
Propionylcarnitine	0.001	0.00333333	11	0.912363	79.8004	1.64036	0.912363	63.1004	2.33036	1.96036	23.5004	8.61036	55.0004	45.3004	18.3004	79.8004
Pseudouridine	0.05	0.166667	11	0.7287	2.7145	0.9768	1.2486	2.3042	1.1221	0.7287	1.9098	1.0228	2.7145	1.4599	1.1712	1.6441
Pyruvic acid	0.04	0.133333	9	19.537	107.037	53.737	36.137	n.d.	36.037	19.537	107.037	54.937	n.d.	61.037	35.437	72.737
Serine	0.2	0.65	11	74.3964	808.096	192.096	108.096	635.096	103.096	74.3964	808.096	199.096	534.096	260.096	150.096	313.096
Succinic acid	0.04	0.133333	11	13.1197	136.07	29.4698	21.9698	136.07	35.1698	29.1698	26.8325	36.2004	132.07	13.1197	16.4698	39.7698
Thymine	0.003	0.01	11	0.494772	1.43577	0.556772	0.620772	1.41577	0.733772	0.541772	1.06577	0.765772	1.43577	0.704772	0.494772	0.605772
Trehalose	0.04	0.133333	11	2.7063	14.8963	3.8563	3.3663	12.6963	3.9363	2.7063	7.0663	3.4763	14.8963	3.7563	3.2563	6.0563
Tryptophan	0.01	0.033	11	8.84998	64.1	33	17.8	53	12.6	8.84998	55.9	21.8	64.1	24.6	20.1	28.6
Tyrosine	0.05	0.166667	11	16.4103	484.01	50.0103	23.6103	484.01	30.7103	16.4103	187.01	67.7103	249.01	79.5103	41.6103	100.01
Uracil	0.1	0.333333	11	14.6156	44.4156	14.7156	28.5156	18.8156	44.4156	26.7156	14.6156	20.3156	23.3156	32.4156	19.2156	14.6156
Uridine	0.05	0.166667	11	60.7626	218.063	80.4626	96.7626	60.7626	212.063	76.7626	79.1626	71.6626	75.2626	218.063	111.063	99.2626
Valine	0.04	0.133333	11	11.433	71.219	25.632	12.386	63.72	18.495	11.433	68.051	28.417	71.219	38.371	17.78	40.153
Xanthine	0.01	0.033	11	1.80937	14.9194	1.80937	6.08937	2.68937	14.9194	8.06937	2.48937	5.88937	3.14937	10.0194	6.64937	6.50937
Number of detected analytes						61	61	60	62	60	62	62	59	61	62	62

## Sheet: Table S13
Table S13: SRM3672 analysis of certified analytes. Measurement was performed in triplicate (n=3)
	Concentration in SRM 3672 [μg/kg]
	2-Naphtol	Methylparaben	Ethylparaben	Propylparaben	Butylparaben	Monobutyphthalate
Injection 1	9.98234	105.721	9.221	14.7724	9.05034	11.3475
Injection 2	8.22758	101.619	9.02964	14.6471	9.10677	10.0059
Injection 3	10.5947	100.746	9.20785	13.8015	8.89882	15.3437
Average	9.60154	102.695	9.15283	14.407	9.01865	12.2324
s	1.22865	2.6566	0.10689	0.528133	0.107537	2.77673

## Sheet: Table S14
Table S14: SRM1950 analysis of certified analytes. Measurement was performed in triplicate (n=3)
	Concentration in SRM 1950
	[μM]										[ng/mL]
	Glycine	Alanine	Serine	Proline	Valine	(Iso)leucine	Methionine	Histidine	Phenylalanine	Tyrosine	PFOA	PFOS
Injection 1	183.82	243.61	83.811	158.53	166.7	113.522	22.36	63.938	50.015	50.015	3.41	13.3139
Injection 2	185.45	250.17	83.032	158.11	183.24	115.034	21.619	65.301	55.631	55.631	3.47	13.2359
Injection 3	183.96	246.99	83.884	156.12	183.63	115.328	21.648	64.984	51.806	51.806	3.41	13.1689
Average	184.41	246.923	83.5757	157.587	177.857	114.628	21.8757	64.741	52.4269	58.9387	3.43	13.2396
s	0.903383	3.28051	0.472242	1.28741	9.66392	0.969039	0.419696	0.713252	2.86873	0.879882	0.034641	0.0725695

## Sheet: Table S15
Table S15: Analysis of SRM3672 for analytes not reported in the certificate of analysis
Analyte	Category	Concentration [ng/mL]
		Average	Standard deviation
16-Hydroxyestrone	Endogenous estrogens	8.755	1.16673
2-Naphtol	Industrial side product and pesticides	9.78397	1.25199
Benzophenone 1	Personal care product ingredients and pharmaceuticals	153	38.6264
Butylparaben	Personal care product ingredients and pharmaceuticals	9.19	0.10958
Cotinine	Air pollutant	1181.67	115.091
Daidzein	Phytoestrogen	86.7333	24.3083
Enterodiol	Phytoestrogen	3.94667	1.59817
Enterolactone	Phytoestrogen	388	148.445
Equol	Phytoestrogen	14.35	3.18198
Estrone	Endogenous estrogens	2.77667	0.261598
Ethylparaben	Personal care product ingredients and pharmaceuticals	9.32673	0.10892
Genistein	Phytoestrogen	62.9	1.9799
Glycitein	Phytoestrogen	25.1333	8.17394
Matairesinol	Phytoestrogen	122.933	69.4162
Methylparaben	Plasticizer	104.647	2.70707
Monobutyphthalate	Personal care product ingredients and pharmaceuticals	12.4648	2.82948
p-Hydrobenzoicacid	Personal care product ingredients and pharmaceuticals	1650.66	218.294
Propylparaben	Personal care product ingredients and pharmaceuticals	14.6807	0.53817
Resveratrol	Phytoestrogen	41	11.6323
trans-3-OH-cotinine	Air pollutant	3683.86	409.061
Analyte	Category	Concentration [ng/mL]
3-Methyl-2-oxovaleric acid	Organic acids (Keto acids)	13.6734	6.06142
3-Methylcytidine	Nucleosides	196.38	21.9198
4-Hydroxy-proline	Organic acids (Amino acids)	58.6296	8.21385
5'-Methylthioadenosine	Nucleosides	0.269069	0.0321818
5-Methyluridine	Nucleosides	0.551362	0.0567568
Adenine	Nucleobases	0.220782	0.0712835
Adenosine	Nucleosides	2.58927	0.0929157
Alanine	Organic acids (Amino acids)	132.812	3.21455
alpha-Ketoglutaric acid	Organic acids (Keto acids)	73.698	2.3516
Aminoadipic acid	Organic acids (Amino acids)	16.7138	8.895
Argininosuccinic acid	Organic acids (Amino acids)	7.47173	0.551996
Asparagine	Organic acids (Amino acids)	59.9961	8.10185
Aspartic acid	Organic acids (Amino acids)	8.44859	1.9194
Betaine	Organic acids (Amino acids)	5.39437	0.958454
Biotin	Biotin and derivatives	2.32007	0.329292
cAMP	Nucleotides	1.78217	0.217945
Carnitine	Quaternary ammonium salts	58.9038	6.18304
Citric acid + Isocitric acid	Organic acids (Carboxylic acids)	599.492	48.3873
Citrulline	Organic acids (Amino acids)	2.18167	0.242476
Cystathionine	Organic acids (Amino acids)	6.77542	0.224704
Cystine	Organic acids (Amino acids)	161.951	5.2915
Erythritol	Carbohydrates and conjugates	195.7	10.0664
Fumaric acid	Organic acids (Carboxylic acids)	22.6848	3.76103
Gluconate	Carbohydrates and conjugates	804.721	129.77
Glutamate	Organic acids (Amino acids)	19.8129	4.91223
Glutamine	Organic acids (Amino acids)	204.68	4.04145
Glycine	Organic acids (Amino acids)	789.799	47.5219
Guanidineacetic acid	Organic acids (Amino acids)	106.064	44.3311
Guanine	Carbohydrates and conjugates	0.602564	0.325655
Hexose	Carbohydrates and conjugates	586.603	27.9115
Hexose-phosphate	Carbohydrates and conjugates	0.670914	0.111909
Histidine	Organic acids (Amino acids)	352.471	5.50757
Homoserine+Threonine	Organic acids (Amino acids)	47.2339	18.1415
Hydroxyglutaric acid	Organic acids (Hydroxy acids)	21.8454	1.00167
Isoleucine+Leucine	Organic acids (Amino acids)	47.987	15.5555
Ketoisovaleric acid	Organic acids (Keto acids)	36.9306	1.09697
Lactic acid	Organic acids (Hydroxy acids)	189.16	8.3865
Malic acid	Organic acids (Hydroxy acids)	5.85275	0.196723
Mannitol	Carbohydrates and conjugates	557.467	201.781
Methionine	Organic acids (Amino acids)	6.284	0.530126
N-Acetyl-Asp-Glu	Organic acids (Amino acids)	14.2426	5.28077
N-Acetyl-L-aspartic acid	Organic acids (Amino acids)	47.5429	4.60145
N-Acetylserine	Organic acids (Amino acids)	7.97959	0.42595
N4-Acetylcytidine	Nucleosides	6.30791	0.773822
Ornithine	Organic acids (Amino acids)	0.466588	0.302164
Pentose-phosphate	Carbohydrates and conjugates	7.5238	1.35242
Phenylalanine	Organic acids (Amino acids)	25.7506	1.20554
Phosphocreatine	Organic acids (Amino acids)	1.10871	0.281428
Proline	Organic acids (Amino acids)	4.45091	0.137477
Propionylcarnitine	Fatty acyls	21.7337	4.98029
Pyruvic acid	Organic acids (Keto acids)	45.9036	2.3094
Serine	Organic acids (Amino acids)	154.43	3.78594
Serotonine	Indoles and derivatives	58.8743	6.70889
Succinic acid	Organic acids (Carboxylic acids)	47.7365	0.152753
Trehalose	Carbohydrates and conjugates	7.3763	0.649692
Tryptophan	Organic acids (Amino acids)	20.3	1.38924
Tyrosine	Organic acids (Amino acids)	129.977	52.8566
Uracil	Nucleobases	7.37227	1.22173
Uridine	Nucleosides	94.1293	17.5944
Valine	Organic acids (Amino acids)	20.276	0.374016
Xanthine	Nucleobases	5.10937	0.807279

## Sheet: Table S16
Table S16: Analysis of SRM1950 for analytes not reported in the certificate of analysis
Analyte	Category	Concentration [µM]
		Average	Standard deviation
2-Naphtol	Industrial side product and pesticides	0.717	0.09051
4-tert-octylphenol	Industrial side product and pesticides	7.565	0.190919
Benzophenone 1	Personal care product ingredients and pharmaceuticals	0.02115	0.00417193
Bisphenol A	Plasticizer	1.47	0.127279
Bisphenol S	Plasticizer	0.3585	0.190212
Cotinine	Air pollutant	396.127	192.559
Daidzein	Phytoestrogen	0.244333	0.042501
Formononetin	Phytoestrogen	1.245	0.219203
Genistein	Phytoestrogen	0.390667	0.0426185
MEHP	Plasticizer	98.9667	0.057735
Methylparaben	Personal care product ingredients and pharmaceuticals	5.41667	0.306649
Nonylphenol	Industrial side product and pesticides	14.9333	2.91605
p-Hydrobenzoicacid	Personal care product ingredients and pharmaceuticals	1636.67	478.156
Propylparaben	Personal care product ingredients and pharmaceuticals	0.0656333	0.0273061
Scolpolamine	Phytotoxin	4.2	1.21244
trans-3-OH-cotinine	Air pollutant	696.948	84.0339
Analyte	Category	Concentration [ng/mL]
3-Methyl-2-oxovaleric acid	Organic acids (Keto acids)	34.9001	1.85023
3-Methylcytidine	Nucleosides	82.294	17.3711
4-Hydroxy-proline	Organic acids (Amino acids)	1.78488	0.281603
5'-Methylthioadenosine	Nucleosides	<LOQ
5-Methyluridine	Nucleosides	0.157362	0.0125033
Adenine	Nucleobases	0.0114457	0.000615007
alpha-Ketoglutaric acid	Organic acids (Keto acids)	10.2947	0.366106
Aminoadipic acid	Organic acids (Amino acids)	1.47587	0.148114
Argininosuccinic acid	Organic acids (Amino acids)	0.043695	0.00902903
Asparagine	Organic acids (Amino acids)	23.0294	0.251661
Aspartic acid	Organic acids (Amino acids)	2.64526	0.147422
Betaine	Organic acids (Amino acids)	16.0444	2.00333
Biotin	Biotin and derivatives	0.0298281	0.00611928
Carnitine	Quaternary ammonium salts	16.145	1.93456
Citric acid + Isocitric acid	Organic acids (Carboxylic acids)	26.9588	2.86182
Citrulline	Organic acids (Amino acids)	30.5538	0.351188
Cystathionine	Organic acids (Amino acids)	<LOQ	0.0169895
Cystine	Organic acids (Amino acids)	35.8508	0.87178
Dihydroxy-isovalerate	Fatty acyls	0.673986	0.0988197
Erythritol	Carbohydrates and conjugates	7.50971	1.06566
Fumaric acid	Organic acids (Carboxylic acids)	1.91361	0.145029
Gluconate	Carbohydrates and conjugates	34.305	0.987269
Glutamate	Organic acids (Amino acids)	66.2129	0.608276
Glutamine	Organic acids (Amino acids)	359.68	2.08167
Guanidineacetic acid	Organic acids (Amino acids)	1.50384	0.180831
Hexose	Carbohydrates and conjugates	92.855	10.4705
Homoserine+Threonine	Organic acids (Amino acids)	34.9756	0.351188
Hydroxyglutaric acid	Organic acids (Hydroxy acids)	0.392113	0.031749
Ketoisovaleric acid	Organic acids (Keto acids)	25.3639	1.47986
Lactic acid	Organic acids (Hydroxy acids)	1352.83	91.6515
Malic acid	Organic acids (Hydroxy acids)	2.96275	0.0608276
Mannitol	Carbohydrates and conjugates	3.07987	1.08747
N-Acetyl-Asp-Glu	Organic acids (Amino acids)	0.0189576	0.0119129
N-Acetyl-L-aspartic acid	Organic acids (Amino acids)	1.16224	0.453306
N-Acetylserine	Organic acids (Amino acids)	0.855252	0.0711899
N-Methylhydantoin	Organoheterocyclic compounds	24.0727	1.56205
N4-Acetylcytidine	Nucleosides	<LOQ	0.0526036
Ornithine	Organic acids (Amino acids)	33.5953	0.321455
Pentose-phosphate	Organic acids (Amino acids)	0.197466	0.0416773
Propionylcarnitine	Fatty acyls	0.512363	0.0362905
Pseudouridine	Nucleosides	17.4317	2.71722
Pyruvic acid	Organic acids (Keto acids)	97.4036	7.65659
Serotonine	Indoles and derivatives	5.68597	1.05571
Succinic acid	Organic acids (Carboxylic acids)	3.64983	0.240208
Trehalose	Carbohydrates and conjugates	0.22763	0.0287286
Uracil	Nucleobases	<LOQ	0.036765
Uridine	Nucleosides	2.77926	0.540123
Xanthine	Nucleobases	1.24203	0.534686

## Sheet: Table S17
Table 17: Results of suspect screening in negative ionization mode with peak group (group), retention time in min (ret), m/z-value (mz), average intensity, name of suspect compound (susp_name), m/z-value of suspect compound (susp_mz), neutral m/z value of suspect compound (susp_neutralMass), SMILES formula (susp_SMILES) and molecular formula of suspect compound (suspect formula), m/z diffference …
group	ret	mz	average intensity	susp_name	susp_mz	susp_neutralMass	susp_SMILES	suspect formula	susp_d_mz	susp_formRank	susp_compRank	susp_annSimForm	susp_annSimComp	susp_annSimBoth	susp_estIDLevel
M117_R131_8356	2.17574	117.02	168876206	Butanedioic acid	117.019	118.027	OC(=O)CCC(O)=O	C4H6O4	0.00043558	1	1	1	1	1	2a
M117_R290_8350	4.82712	117.019	16093397	Butanedioic acid	117.019	118.027	OC(=O)CCC(O)=O	C4H6O4	4.98e-05	1	1	1	1	1	2a
M162_R81_21472	1.35682	161.987	22886537	Acesulfame potassium	161.987	162.994	CC1=CC(=O)NS(=O)(=O)O1	C4H5NO4S	0.000122645	1	1	1	1	1	2a
M166_R462_22836	7.70419	165.979	1348289	2-Mercaptobenzothiazole	165.979	166.986	SC1=NC2=C(S1)C=CC=C2	C7H5NS2	1.25e-05	1	1	0.940139	0.940139	0.940139	2a
M166_R462_22836	7.70419	165.979	1348289	Sodium 2-mercaptobenzothiolate	165.979	166.986	SC1=NC2=C(S1)C=CC=C2	C7H5NS2	1.25e-05	1	1	0.940139	0.940139	0.940139	2a
M201_R76_33033	1.27321	201.113	29408229	Decanedioic acid	201.113	202.121	OC(=O)CCCCCCCCC(O)=O	C10H18O4	0.000172825	1	1	0.933922	0.933922	0.933922	2a
M218_R90_36658	1.50758	218.104	7037580	Calcium pantothenate	218.103	219.111	CC(C)(CO)C(O)C(=O)NCCC(O)=O	C9H17NO5	0.000132641	1	1	0.966684	0.964554	0.966684	2a
M218_R90_36658	1.50758	218.104	7037580	Sodium pantothenate	218.103	219.111	CC(C)(CO)C(O)C(=O)NCCC(O)=O	C9H17NO5	0.000132641	1	1	0.966684	0.964554	0.966684	2a
M94_R105_3197	1.75371	94.0299	4387179	3-Pyridinol	94.0298	95.0371	OC1=CN=CC=C1	C5H5NO	3.87e-05	1	1	1	1	1	2a
M109_R114_6317	1.90008	109.03	1706652	Catechol	109.03	110.037	OC1=C(O)C=CC=C1	C6H6O2	5.6e-05	1	3	0.984696	0.191347	0.984696	3a
M109_R88_6299	1.47356	109.029	3763669	Catechol	109.03	110.037	OC1=C(O)C=CC=C1	C6H6O2	-0.000727647	1	3	0.970076	0.242802	1	3a
M117_R171_8352	2.85132	117.019	544630	Butanedioic acid	117.019	118.027	OC(=O)CCC(O)=O	C4H6O4	7.08e-05	1	1	0.964642	0.964642	0.964642	3a
M129_R149_11926	2.48324	129.019	2968373	Methylenebutanedioic acid	129.019	130.027	OC(=O)CC(=C)C(O)=O	C5H6O4	7.78e-05	1	1	0.469181	0.469181	0.469181	3a
M129_R195_11932	3.24833	129.019	3135390	Methylenebutanedioic acid	129.019	130.027	OC(=O)CC(=C)C(O)=O	C5H6O4	0.00010478	1	1	1	1	1	3a
M129_R261_11929	4.34937	129.019	26578778	Methylenebutanedioic acid	129.019	130.027	OC(=O)CC(=C)C(O)=O	C5H6O4	8.83e-05	1	1	1	1	1	3a
M129_R48_11922	0.801673	129.019	53557177	Methylenebutanedioic acid	129.019	130.027	OC(=O)CC(=C)C(O)=O	C5H6O4	5.96e-05	1	1	1	1	1	3a
M130_R268_12337	4.46772	130.062	25108006	Creatine	130.062	131.069	CN(CC(O)=O)C(N)=N	C4H9N3O2	7.81e-05	1	1	0.989216	0.989216	0.989216	3a
M131_R105_12511	1.75758	131.035	21085347	Pentanedioic acid	131.035	132.042	OC(=O)CCCC(O)=O	C5H8O4	0.000384316	1	1	1	1	1	3a
M131_R144_12516	2.39532	131.036	3602126	Pentanedioic acid	131.035	132.042	OC(=O)CCCC(O)=O	C5H8O4	0.000810049	1	1	0.988488	0.986968	0.988488	3a
M131_R291_12512	4.84678	131.035	1788297	Pentanedioic acid	131.035	132.042	OC(=O)CCCC(O)=O	C5H8O4	0.000485883	1	1	0.348294	0.339145	0.348294	3a
M131_R51_12492	0.852349	131.035	7672063	Pentanedioic acid	131.035	132.042	OC(=O)CCCC(O)=O	C5H8O4	6.19e-05	1	1	1	1	1	3a
M138_R403_14891	6.71302	138.02	721067	4-Nitrophenol	138.02	139.027	OC1=CC=C(C=C1)[N+]([O-])=O	C6H5NO3	5e-05	1	1	0.991696	0.53242	0.992879	3a
M138_R403_14891	6.71302	138.02	721067	Sodium 4-nitrophenolate	138.02	139.027	OC1=CC=C(C=C1)[N+]([O-])=O	C6H5NO3	5e-05	1	1	0.991696	0.53242	0.992879	3a
M149_R48_17877	0.798217	149.009	1791900	dl-Tartaric acid	149.009	150.016	OC(C(O)C(O)=O)C(O)=O	C4H6O6	0.000181707	1	1	0.975905	0.973161	0.975905	3a
M149_R48_17877	0.798217	149.009	1791900	L-Tartaric acid	149.009	150.016	OC(C(O)C(O)=O)C(O)=O	C4H6O6	0.000181707	1	1	0.975905	0.973161	0.975905	3a
M150_R300_18170	4.99729	150.002	1698259	2(3H)-Benzothiazolone	150.002	151.009	OC1=NC2=CC=CC=C2S1	C7H5NOS	2.62e-05	1	2	0.702299	0.838651	0.838651	3a
M171_R284_24356	4.74139	171.006	10807547	Calcium glycerophosphate hydrate	171.006	172.014	OCC(O)COP(O)(O)=O	C3H9O6P	9.58e-05	1	1	0.8152	0.8152	0.8152	3a
M174_R325_25463	5.41215	174.056	1788575	Indole-3-acetic acid	174.056	175.063	OC(=O)CC1=CNC2=C1C=CC=C2	C10H9NO2	0.000138324	1	1	0.929457	0.929457	0.929457	3a
M174_R94_25447	1.5645	174.056	18050324	Indole-3-acetic acid	174.056	175.063	OC(=O)CC1=CNC2=C1C=CC=C2	C10H9NO2	2.29e-05	1	1	0.776713	0.598209	0.776713	3a
M201_R285_33018	4.75719	201.113	9454624	Decanedioic acid	201.113	202.121	OC(=O)CCCCCCCCC(O)=O	C10H18O4	7.31e-05	1	1	0.949497	0.946862	0.949497	3a
M294_R531_46798	8.8568	294.01	467508	Diclofenac	294.009	295.017	OC(=O)CC1=C(NC2=C(Cl)C=CC=C2Cl)C=CC=C1	C14H11Cl2NO2	0.00010925	2	1	1	1	1	3a
M294_R531_46798	8.8568	294.01	467508	Diclofenac sodium	294.009	295.017	OC(=O)CC1=C(NC2=C(Cl)C=CC=C2Cl)C=CC=C1	C14H11Cl2NO2	0.00010925	2	1	1	1	1	3a
M94_R159_3195	2.64762	94.0299	2396626	3-Pyridinol	94.0298	95.0371	OC1=CN=CC=C1	C5H5NO	3.35e-05	1	1	0.659757	0.659757	0.659757	3a
M101_R113_4860	1.88596	101.061	2206390	Tetrahydrofurfuryl alcohol	101.061	102.068	OCC1CCCO1	C5H10O2	4.49e-05	1	6	0.944782	0.944782	0.944782	3c
M101_R113_4860	1.88596	101.061	2206390	Ethyl propionate	101.061	102.068	CCOC(=O)CC	C5H10O2	4.49e-05	1	8	0.944782	0.944782	0.944782	3c
M101_R113_4860	1.88596	101.061	2206390	Propyl acetate	101.061	102.068	CCCOC(C)=O	C5H10O2	4.49e-05	1	4	0.944782	0.944782	0.944782	3c
M101_R113_4860	1.88596	101.061	2206390	Pentanoic acid	101.061	102.068	CCCCC(O)=O	C5H10O2	4.49e-05	1	1	0.944782	0.944782	0.944782	3c
M101_R113_4860	1.88596	101.061	2206390	Methyl butyrate	101.061	102.068	CCCC(=O)OC	C5H10O2	4.49e-05	1	7	0.944782	0.944782	0.944782	3c
M101_R113_4860	1.88596	101.061	2206390	2-Methylbutanoic acid	101.061	102.068	CCC(C)C(O)=O	C5H10O2	4.49e-05	1	5	0.944782	0.944782	0.944782	3c
M101_R113_4860	1.88596	101.061	2206390	Isopropyl acetate	101.061	102.068	CC(C)OC(C)=O	C5H10O2	4.49e-05	1	3	0.944782	0.944782	0.944782	3c
M101_R113_4860	1.88596	101.061	2206390	Isovaleric acid	101.061	102.068	CC(C)CC(O)=O	C5H10O2	4.49e-05	1	2	0.944782	0.944782	0.944782	3c
M102_R102_5109	1.70661	102.056	783154	Ethyl glycinate hydrochloride	102.056	103.063	CCOC(=O)CN	C4H9NO2	5.29e-05	1	6	0.834234	0.834234	0.834234	3c
M102_R102_5109	1.70661	102.056	783154	Isobutyl nitrite	102.056	103.063	CC(C)CON=O	C4H9NO2	5.29e-05	1	5	0.834234	0.827319	0.834234	3c
M102_R134_5112	2.23959	102.056	2753794	N-(2-Hydroxyethyl)acetamide	102.056	103.063	CC(=O)NCCO	C4H9NO2	5.91e-05	1	2	0.867656	0.822683	0.867656	3c
M102_R266_5113	4.43281	102.056	187683	Ethyl glycinate hydrochloride	102.056	103.063	CCOC(=O)CN	C4H9NO2	8.14e-05	1	5	0.831039	0.831039	0.831039	3c
M103_R55_5381	0.924266	103.04	17915177	Ethoxyacetic acid	103.04	104.047	CCOCC(O)=O	C4H8O3	3.32e-05	1	3	1	1	1	3c
M105_R129_5627	2.14269	105.056	517532	Diethylene glycol	105.056	106.063	OCCOCCO	C4H10O3	5.53e-05	1	1	0.945192	0.896099	0.945192	3c
M105_R129_5627	2.14269	105.056	517532	1,2,4-Butanetriol	105.056	106.063	OCCC(O)CO	C4H10O3	5.53e-05	1	2	0.945192	0.896099	0.945192	3c
M107_R152_5735	2.53109	106.981	1270747	Sodium ethenesulfonate	106.981	107.988	OS(=O)(=O)C=C	C2H4O3S	7.05e-05	1	2	0.983102	0.983102	0.983102	3c
M110_R112_6543	1.87202	110.025	278988	6-Hydroxy-2-oxopyridinium chloride	110.025	111.032	OC1=CC=CC(=O)N1	C5H5NO2	4.91e-05	1	12	0.997952	0.997952	0.997952	3c
M110_R112_6543	1.87202	110.025	278988	2,4-Dihydroxypyridine	110.025	111.032	OC1=CC(O)=NC=C1	C5H5NO2	4.91e-05	1	10	0.997952	0.997952	0.997952	3c
M110_R291_6546	4.85107	110.025	2014661	6-Hydroxy-2-oxopyridinium chloride	110.025	111.032	OC1=CC=CC(=O)N1	C5H5NO2	6.21e-05	1	10	0.965974	0.955328	0.965974	3c
M110_R291_6546	4.85107	110.025	2014661	2,4-Dihydroxypyridine	110.025	111.032	OC1=CC(O)=NC=C1	C5H5NO2	6.21e-05	1	11	0.965974	0.955328	0.965974	3c
M110_R62_6554	1.0265	110.025	2250315	6-Hydroxy-2-oxopyridinium chloride	110.025	111.032	OC1=CC=CC(=O)N1	C5H5NO2	9.21e-05	1	12	0.715669	0.715669	0.715669	3c
M110_R62_6554	1.0265	110.025	2250315	2,4-Dihydroxypyridine	110.025	111.032	OC1=CC(O)=NC=C1	C5H5NO2	9.21e-05	1	10	0.715669	0.715669	0.715669	3c
M111_R282_6755	4.70292	111.009	4614321	2-Furancarboxylic acid	111.009	112.016	OC(=O)C1=CC=CO1	C5H4O3	6.2e-05	1	1	0.721744	0.722791	0.722791	3c
M111_R48_6754	0.79433	111.009	40713463	2-Furancarboxylic acid	111.009	112.016	OC(=O)C1=CC=CO1	C5H4O3	6.03e-05	1	1	1	1	1	3c
M117_R58_8468	0.969754	117.056	29916073	2-Methoxyethyl acetate	117.056	118.063	COCCOC(C)=O	C5H10O3	8.07e-05	1	4	1	1	1	3c
M117_R58_8468	0.969754	117.056	29916073	Methyl 3-methoxypropionate	117.056	118.063	COCCC(=O)OC	C5H10O3	8.07e-05	1	2	1	1	1	3c
M117_R58_8468	0.969754	117.056	29916073	(L)-(-)-Ethyl lactate	117.056	118.063	CCOC(=O)C(C)O	C5H10O3	8.07e-05	1	1	1	0.726809	1	3c
M117_R81_8471	1.35783	117.056	69654062	2-Methoxyethyl acetate	117.056	118.063	COCCOC(C)=O	C5H10O3	9.35e-05	1	4	1	1	1	3c
M117_R81_8471	1.35783	117.056	69654062	Methyl 3-methoxypropionate	117.056	118.063	COCCC(=O)OC	C5H10O3	9.35e-05	1	2	1	1	1	3c
M117_R81_8471	1.35783	117.056	69654062	(L)-(-)-Ethyl lactate	117.056	118.063	CCOC(=O)C(C)O	C5H10O3	9.35e-05	1	1	1	0.713711	1	3c
M118_R345_8622	5.7523	118.03	1615922	2-Hydroxybenzonitrile	118.03	119.037	OC1=C(C=CC=C1)C#N	C7H5NO	8.07e-05	1	1	1	1	1	3c
M118_R345_8622	5.7523	118.03	1615922	4-Hydroxybenzonitrile	118.03	119.037	OC1=CC=C(C=C1)C#N	C7H5NO	8.07e-05	1	2	1	1	1	3c
M119_R126_9076	2.10736	119.035	52131660	1,4-Dioxane-2,3-diol	119.035	120.042	OC1OCCOC1O	C4H8O4	3.97e-05	1	1	1	1	1	3c
M121_R62_9817	1.04033	121.03	3958797	Benzoic acid	121.03	122.037	OC(=O)C1=CC=CC=C1	C7H6O2	7.4e-05	1	1	1	1	1	3c
M121_R62_9817	1.04033	121.03	3958797	Sodium benzoate	121.03	122.037	OC(=O)C1=CC=CC=C1	C7H6O2	7.4e-05	1	1	1	1	1	3c
M121_R62_9817	1.04033	121.03	3958797	1,3-Benzodioxolane	121.03	122.037	C1OC2=CC=CC=C2O1	C7H6O2	7.4e-05	1	6	1	1	1	3c
M125_R110_11111	1.83353	125.001	2662678	Dimethyl phosphate	125.001	126.008	COP(O)(=O)OC	C2H7O4P	-0.000247682	1	1	0.939416	0.939416	0.939416	3c
M125_R150_11067	2.49507	124.991	115889436	Dimethyl sulfate	124.991	125.999	COS(=O)(=O)OC	C2H6O4S	5.18e-05	1	1	1	0.991022	1	3c
M129_R195_11932	3.24833	129.019	3135390	2-Butenedioic acid (2Z)-, monomethyl ester	129.019	130.027	COC(=O)\C=C\C(O)=O	C5H6O4	0.00010478	1	2	1	1	1	3c
M129_R261_11929	4.34937	129.019	26578778	2-Butenedioic acid (2Z)-, monomethyl ester	129.019	130.027	COC(=O)\C=C\C(O)=O	C5H6O4	8.83e-05	1	2	1	1	1	3c
M129_R313_12052	5.22027	129.092	367212	Ethyl isovalerate	129.092	130.099	CCOC(=O)CC(C)C	C7H14O2	6.23e-05	1	7	0.994776	0.994776	0.994776	3c
M129_R313_12052	5.22027	129.092	367212	Ethyl 2-methylbutyrate	129.092	130.099	CCOC(=O)C(C)CC	C7H14O2	6.23e-05	1	14	0.994776	0.994776	0.994776	3c
M129_R313_12052	5.22027	129.092	367212	Butyl glycidyl ether	129.092	130.099	CCCCOCC1CO1	C7H14O2	6.23e-05	1	4	0.994776	0.994776	0.994776	3c
M129_R313_12052	5.22027	129.092	367212	Pentyl acetate	129.092	130.099	CCCCCOC(C)=O	C7H14O2	6.23e-05	1	1	0.994776	0.994776	0.994776	3c
M129_R313_12052	5.22027	129.092	367212	Heptanoic acid	129.092	130.099	CCCCCCC(O)=O	C7H14O2	6.23e-05	1	2	0.994776	0.994776	0.994776	3c
M129_R313_12052	5.22027	129.092	367212	2-Methylhexanoic acid	129.092	130.099	CCCCC(C)C(O)=O	C7H14O2	6.23e-05	1	5	0.994776	0.994776	0.994776	3c
M129_R313_12052	5.22027	129.092	367212	2-Ethyl-2-methylbutyric acid	129.092	130.099	CCC(C)(CC)C(O)=O	C7H14O2	6.23e-05	1	17	0.994776	0.994776	0.994776	3c
M129_R313_12052	5.22027	129.092	367212	3-Methylbutyl acetate	129.092	130.099	CC(C)CCOC(C)=O	C7H14O2	6.23e-05	1	3	0.994776	0.994776	0.994776	3c
M129_R313_12052	5.22027	129.092	367212	5-Methylhexanoic acid	129.092	130.099	CC(C)CCCC(O)=O	C7H14O2	6.23e-05	1	12	0.994776	0.994776	0.994776	3c
M129_R48_11922	0.801673	129.019	53557177	2-Butenedioic acid (2Z)-, monomethyl ester	129.019	130.027	COC(=O)\C=C\C(O)=O	C5H6O4	5.96e-05	1	2	1	1	1	3c
M131_R105_12511	1.75758	131.035	21085347	Monomethyl succinate	131.035	132.042	COC(=O)CCC(O)=O	C5H8O4	0.000384316	1	4	1	1	1	3c
M131_R105_12511	1.75758	131.035	21085347	Dimethyl malonate	131.035	132.042	COC(=O)CC(=O)OC	C5H8O4	0.000384316	1	2	1	0.997922	1	3c
M131_R144_12516	2.39532	131.036	3602126	Monomethyl succinate	131.035	132.042	COC(=O)CCC(O)=O	C5H8O4	0.000810049	1	4	0.988488	0.986968	0.988488	3c
M131_R144_12516	2.39532	131.036	3602126	Dimethyl malonate	131.035	132.042	COC(=O)CC(=O)OC	C5H8O4	0.000810049	1	2	0.988488	0.975682	0.988488	3c
M131_R51_12492	0.852349	131.035	7672063	Monomethyl succinate	131.035	132.042	COC(=O)CCC(O)=O	C5H8O4	6.19e-05	1	4	1	1	1	3c
M131_R51_12492	0.852349	131.035	7672063	Dimethyl malonate	131.035	132.042	COC(=O)CC(=O)OC	C5H8O4	6.19e-05	1	2	1	0.998287	1	3c
M131_R67_12628	1.12339	131.071	54285339	Glycerol 1-allylether	131.071	132.079	OCC(O)COCC=C	C6H12O3	2.5e-05	1	4	1	1	1	3c
M131_R67_12628	1.12339	131.071	54285339	1-Methoxy-2-propyl acetate	131.071	132.079	COCC(C)OC(C)=O	C6H12O3	2.5e-05	1	1	1	1	1	3c
M131_R67_12628	1.12339	131.071	54285339	Butyl hydroxyacetate	131.071	132.079	CCCCOC(=O)CO	C6H12O3	2.5e-05	1	7	1	1	1	3c
M131_R75_12636	1.24456	131.071	5652925	Glycerol 1-allylether	131.071	132.079	OCC(O)COCC=C	C6H12O3	6.1e-05	1	4	1	1	1	3c
M131_R75_12636	1.24456	131.071	5652925	1-Methoxy-2-propyl acetate	131.071	132.079	COCC(C)OC(C)=O	C6H12O3	6.1e-05	1	1	1	1	1	3c
M131_R75_12636	1.24456	131.071	5652925	Butyl hydroxyacetate	131.071	132.079	CCCCOC(=O)CO	C6H12O3	6.1e-05	1	7	1	0.99503	1	3c
M131_R86_12643	1.43033	131.071	22056858	Glycerol 1-allylether	131.071	132.079	OCC(O)COCC=C	C6H12O3	7.52e-05	1	5	1	0.998109	1	3c
M131_R86_12643	1.43033	131.071	22056858	1-Methoxy-2-propyl acetate	131.071	132.079	COCC(C)OC(C)=O	C6H12O3	7.52e-05	1	1	1	0.992384	1	3c
M131_R86_12643	1.43033	131.071	22056858	Butyl hydroxyacetate	131.071	132.079	CCCCOC(=O)CO	C6H12O3	7.52e-05	1	6	1	1	1	3c
M132_R153_13061	2.55501	132.067	3594810	N,N-Bis(2-hydroxyethyl)formamide	132.067	133.074	OCCN(CCO)C=O	C5H11NO3	3.7e-05	1	1	0.997084	0.965512	0.997084	3c
M132_R287_13057	4.77961	132.067	626709	N,N-Bis(2-hydroxyethyl)formamide	132.067	133.074	OCCN(CCO)C=O	C5H11NO3	1.87e-05	1	1	0.902612	0.87025	0.902612	3c
M132_R370_13063	6.16803	132.067	1584055	N,N-Bis(2-hydroxyethyl)formamide	132.067	133.074	OCCN(CCO)C=O	C5H11NO3	4.19e-05	1	1	0.987632	0.963975	0.987632	3c
M134_R319_13546	5.32395	134.046	157904	2-Methyl-2-nitro-1,3-propanediol	134.046	135.053	CC(CO)(CO)[N+]([O-])=O	C4H9NO4	8.2e-05	1	1	0.889724	0.866318	0.935977	3c
M135_R308_14017	5.13962	135.045	1710480	3-Methylbenzoic acid	135.045	136.052	CC1=CC=CC(=C1)C(O)=O	C8H8O2	8.37e-05	1	8	0.885481	0.88428	0.885481	3c
M135_R308_14017	5.13962	135.045	1710480	4-Hydroxyacetophenone	135.045	136.052	CC(=O)C1=CC=C(O)C=C1	C8H8O2	8.37e-05	1	3	0.885481	0.88428	0.885481	3c
M135_R308_14017	5.13962	135.045	1710480	Phenylacetic acid	135.045	136.052	OC(=O)CC1=CC=CC=C1	C8H8O2	8.37e-05	1	2	0.885481	0.880056	0.885481	3c
M135_R308_14017	5.13962	135.045	1710480	3-Methoxybenzaldehyde	135.045	136.052	COC1=CC=CC(C=O)=C1	C8H8O2	8.37e-05	1	5	0.885481	0.88428	0.885481	3c
M135_R308_14017	5.13962	135.045	1710480	4-Methoxybenzaldehyde	135.045	136.052	COC1=CC=C(C=O)C=C1	C8H8O2	8.37e-05	1	1	0.885481	0.88428	0.885481	3c
M135_R308_14017	5.13962	135.045	1710480	2-Methoxybenzaldehyde	135.045	136.052	COC1=C(C=O)C=CC=C1	C8H8O2	8.37e-05	1	10	0.885481	0.88428	0.885481	3c
M135_R308_14017	5.13962	135.045	1710480	Methyl benzoate	135.045	136.052	COC(=O)C1=CC=CC=C1	C8H8O2	8.37e-05	1	6	0.885481	0.885481	0.885481	3c
M135_R308_14017	5.13962	135.045	1710480	2-Hydroxyacetophenone	135.045	136.052	CC(=O)C1=CC=CC=C1O	C8H8O2	8.37e-05	1	9	0.885481	0.88428	0.885481	3c
M135_R79_14010	1.31197	135.045	8927506	Phenylacetic acid	135.045	136.052	OC(=O)CC1=CC=CC=C1	C8H8O2	4.54e-05	1	2	0.715235	0.73938	0.73938	3c
M135_R79_14010	1.31197	135.045	8927506	3-Methoxybenzaldehyde	135.045	136.052	COC1=CC=CC(C=O)=C1	C8H8O2	4.54e-05	1	7	0.715235	0.73938	0.73938	3c
M135_R79_14010	1.31197	135.045	8927506	4-Methoxybenzaldehyde	135.045	136.052	COC1=CC=C(C=O)C=C1	C8H8O2	4.54e-05	1	1	0.715235	0.73938	0.73938	3c
M135_R79_14010	1.31197	135.045	8927506	2-Methoxybenzaldehyde	135.045	136.052	COC1=C(C=O)C=CC=C1	C8H8O2	4.54e-05	1	10	0.715235	0.73938	0.73938	3c
M135_R79_14010	1.31197	135.045	8927506	Methyl benzoate	135.045	136.052	COC(=O)C1=CC=CC=C1	C8H8O2	4.54e-05	1	6	0.715235	0.73938	0.73938	3c
M135_R79_14010	1.31197	135.045	8927506	2-Hydroxyacetophenone	135.045	136.052	CC(=O)C1=CC=CC=C1O	C8H8O2	4.54e-05	1	9	0.715235	0.73938	0.73938	3c
M136_R93_14273	1.55435	136.04	1284310	4-Aminobenzoic acid	136.04	137.048	NC1=CC=C(C=C1)C(O)=O	C7H7NO2	3.12e-05	1	1	1	1	1	3c
M136_R93_14273	1.55435	136.04	1284310	Salicylaldehyde oxime	136.04	137.048	OC1=CC=CC=C1CN=O	C7H7NO2	3.12e-05	1	19	1	1	1	3c
M136_R93_14273	1.55435	136.04	1284310	Salicylamide	136.04	137.048	NC(=O)C1=CC=CC=C1O	C7H7NO2	3.12e-05	1	3	1	1	1	3c
M136_R93_14273	1.55435	136.04	1284310	Methyl nicotinate	136.04	137.048	COC(=O)C1=CN=CC=C1	C7H7NO2	3.12e-05	1	4	1	1	1	3c
M137_R127_14657	2.11769	137.036	33616995	2-Nitroaniline	137.036	138.043	NC1=CC=CC=C1[N+]([O-])=O	C6H6N2O2	8.87e-05	1	4	0.996313	0.986727	0.996313	3c
M137_R127_14657	2.11769	137.036	33616995	Cupferron	137.036	138.043	ON(N=O)C1=CC=CC=C1	C6H6N2O2	8.87e-05	1	9	0.996313	0.991072	0.996313	3c
M137_R127_14657	2.11769	137.036	33616995	4-Nitroaniline	137.036	138.043	NC1=CC=C(C=C1)[N+]([O-])=O	C6H6N2O2	8.87e-05	1	1	0.996313	0.986727	0.996313	3c
M137_R368_14748	6.13695	137.097	324049	2-Pentylfuran	137.097	138.104	CCCCCC1=CC=CO1	C9H14O	1.94e-05	1	2	0.911814	0.911814	0.911814	3c
M137_R368_14748	6.13695	137.097	324049	trans-2,cis-6-Nonadienal	137.097	138.104	CCCC\C=C/C=C\C=O	C9H14O	1.94e-05	1	4	0.911814	0.911814	0.911814	3c
M137_R368_14748	6.13695	137.097	324049	2,4-Dimethylcyclohex-3-ene-1-carbaldehyde	137.097	138.104	CC1C=C(C)CCC1C=O	C9H14O	1.94e-05	1	3	0.911814	0.911814	0.911814	3c
M137_R368_14748	6.13695	137.097	324049	Isophorone	137.097	138.104	CC1=CC(=O)CC(C)(C)C1	C9H14O	1.94e-05	1	1	0.911814	0.911814	0.911814	3c
M137_R409_14746	6.81406	137.097	283411	2-Pentylfuran	137.097	138.104	CCCCCC1=CC=CO1	C9H14O	-9.49e-07	1	2	0.923193	0.923193	0.923193	3c
M137_R409_14746	6.81406	137.097	283411	trans-2,cis-6-Nonadienal	137.097	138.104	CCCC\C=C/C=C\C=O	C9H14O	-9.49e-07	1	4	0.923193	0.923193	0.923193	3c
M137_R409_14746	6.81406	137.097	283411	2,4-Dimethylcyclohex-3-ene-1-carbaldehyde	137.097	138.104	CC1C=C(C)CCC1C=O	C9H14O	-9.49e-07	1	3	0.923193	0.923193	0.923193	3c
M137_R409_14746	6.81406	137.097	283411	Isophorone	137.097	138.104	CC1=CC(=O)CC(C)(C)C1	C9H14O	-9.49e-07	1	1	0.923193	0.923193	0.923193	3c
M137_R89_14702	1.48555	137.061	3258305	2-Phenoxyethanol	137.061	138.068	OCCOC1=CC=CC=C1	C8H10O2	4.86e-05	1	1	0.983388	0.947367	0.983388	3c
M137_R89_14702	1.48555	137.061	3258305	Styrene glycol	137.061	138.068	OCC(O)C1=CC=CC=C1	C8H10O2	4.86e-05	1	12	0.983388	0.947367	0.983388	3c
M137_R89_14702	1.48555	137.061	3258305	1,2-Dimethoxybenzene	137.061	138.068	COC1=CC=CC=C1OC	C8H10O2	4.86e-05	1	2	0.983388	0.983388	0.983388	3c
M137_R89_14702	1.48555	137.061	3258305	(4-Methoxyphenyl)methanol	137.061	138.068	COC1=CC=C(CO)C=C1	C8H10O2	4.86e-05	1	8	0.983388	0.983388	0.983388	3c
M137_R89_14702	1.48555	137.061	3258305	1,3-Dimethoxybenzene	137.061	138.068	COC1=CC(OC)=CC=C1	C8H10O2	4.86e-05	1	9	0.983388	0.983388	0.983388	3c
M137_R89_14702	1.48555	137.061	3258305	2-Methoxy-4-methylphenol	137.061	138.068	COC1=CC(C)=CC=C1O	C8H10O2	4.86e-05	1	7	0.983388	0.983388	0.983388	3c
M137_R89_14702	1.48555	137.061	3258305	3-Methoxy-5-methylphenol	137.061	138.068	COC1=CC(C)=CC(O)=C1	C8H10O2	4.86e-05	1	10	0.983388	0.983388	0.983388	3c
M137_R89_14702	1.48555	137.061	3258305	4-Ethoxyphenol	137.061	138.068	CCOC1=CC=C(O)C=C1	C8H10O2	4.86e-05	1	3	0.983388	0.983388	0.983388	3c
M137_R89_14702	1.48555	137.061	3258305	2-Ethoxyphenol	137.061	138.068	CCOC1=C(O)C=CC=C1	C8H10O2	4.86e-05	1	5	0.983388	0.983388	0.983388	3c
M137_R89_14702	1.48555	137.061	3258305	4-(2-Furyl)butan-2-one	137.061	138.068	CC(=O)CCC1=CC=CO1	C8H10O2	4.86e-05	1	19	0.983388	0.983388	0.983388	3c
M138_R104_14900	1.73078	138.02	2768281	4-Nitrophenol	138.02	139.027	OC1=CC=C(C=C1)[N+]([O-])=O	C6H5NO3	8.28e-05	1	1	0.996682	0.996682	0.996682	3c
M138_R104_14900	1.73078	138.02	2768281	Sodium 4-nitrophenolate	138.02	139.027	OC1=CC=C(C=C1)[N+]([O-])=O	C6H5NO3	8.28e-05	1	1	0.996682	0.996682	0.996682	3c
M138_R104_14900	1.73078	138.02	2768281	2-Nitrophenol	138.02	139.027	OC1=C(C=CC=C1)[N+]([O-])=O	C6H5NO3	8.28e-05	1	4	0.996682	0.996682	0.996682	3c
M138_R104_14900	1.73078	138.02	2768281	Sodium 2-nitrophenolate	138.02	139.027	OC1=C(C=CC=C1)[N+]([O-])=O	C6H5NO3	8.28e-05	1	4	0.996682	0.996682	0.996682	3c
M138_R291_14886	4.84372	138.02	9476673	4-Nitrophenol	138.02	139.027	OC1=CC=C(C=C1)[N+]([O-])=O	C6H5NO3	4.21e-05	1	1	1	0.995386	1	3c
M138_R291_14886	4.84372	138.02	9476673	Sodium 4-nitrophenolate	138.02	139.027	OC1=CC=C(C=C1)[N+]([O-])=O	C6H5NO3	4.21e-05	1	1	1	0.995386	1	3c
M138_R291_14886	4.84372	138.02	9476673	2-Nitrophenol	138.02	139.027	OC1=C(C=CC=C1)[N+]([O-])=O	C6H5NO3	4.21e-05	1	4	1	0.995386	1	3c
M138_R291_14886	4.84372	138.02	9476673	Sodium 2-nitrophenolate	138.02	139.027	OC1=C(C=CC=C1)[N+]([O-])=O	C6H5NO3	4.21e-05	1	4	1	0.995386	1	3c
M141_R56_15805	0.934694	141.056	1015169	Glycidyl methacrylate	141.056	142.063	CC(=C)C(=O)OCC1CO1	C7H10O3	0.000214672	1	1	0.858667	0.858667	0.858667	3c
M142_R110_16037	1.83957	142.051	6677408	2-Methoxyethyl cyanoacetate	142.051	143.058	COCCOC(=O)CC#N	C6H9NO3	7.3e-06	1	2	0.731391	0.731391	0.731391	3c
M142_R126_16039	2.10365	142.051	3567262	2-Methoxyethyl cyanoacetate	142.051	143.058	COCCOC(=O)CC#N	C6H9NO3	2.08e-05	1	2	0.988433	0.992286	0.992286	3c
M142_R222_16063	3.70833	142.066	1421551	1-Naphthylamine	142.066	143.073	NC1=CC=CC2=C1C=CC=C2	C10H9N	3.29e-05	1	1	1	1	1	3c
M142_R222_16063	3.70833	142.066	1421551	Quinaldine	142.066	143.073	CC1=NC2=C(C=CC=C2)C=C1	C10H9N	3.29e-05	1	3	1	1	1	3c
M142_R222_16063	3.70833	142.066	1421551	6-Methylquinoline	142.066	143.073	CC1=CC2=CC=CN=C2C=C1	C10H9N	3.29e-05	1	4	1	1	1	3c
M142_R222_16063	3.70833	142.066	1421551	Lepidine	142.066	143.073	CC1=CC=NC2=C1C=CC=C2	C10H9N	3.29e-05	1	6	1	1	1	3c
M143_R126_16309	2.10292	143.035	1399509	4-Ethoxy-4-oxobut-2-enoic acid	143.035	144.042	CCOC(=O)\C=C\C(O)=O	C6H8O4	0.000331916	1	7	0.994842	0.994842	0.994842	3c
M143_R126_16309	2.10292	143.035	1399509	2-Carboxyethyl acrylate	143.035	144.042	OC(=O)CCOC(=O)C=C	C6H8O4	0.000331916	1	2	0.994842	0.994842	0.994842	3c
M143_R126_16309	2.10292	143.035	1399509	Dimethyl maleate	143.035	144.042	COC(=O)\C=C\C(=O)OC	C6H8O4	0.000331916	1	1	0.994842	0.994842	0.994842	3c
M143_R133_16452	2.2186	143.071	6796100	4-Hydroxybutyl prop-2-enoate	143.071	144.079	OCCCCOC(=O)C=C	C7H12O3	4.4e-05	1	3	1	1	1	3c
M143_R133_16452	2.2186	143.071	6796100	Ethyl levulinate	143.071	144.079	CCOC(=O)CCC(C)=O	C7H12O3	4.4e-05	1	1	1	1	1	3c
M143_R50_16306	0.829891	143.035	3681241	4-Ethoxy-4-oxobut-2-enoic acid	143.035	144.042	CCOC(=O)\C=C\C(O)=O	C6H8O4	0.000317516	1	7	0.934713	0.865927	0.934713	3c
M143_R50_16306	0.829891	143.035	3681241	2-Carboxyethyl acrylate	143.035	144.042	OC(=O)CCOC(=O)C=C	C6H8O4	0.000317516	1	2	0.934713	0.865927	0.934713	3c
M143_R50_16306	0.829891	143.035	3681241	Dimethyl maleate	143.035	144.042	COC(=O)\C=C\C(=O)OC	C6H8O4	0.000317516	1	1	0.934713	0.865927	0.934713	3c
M143_R50_16461	0.835243	143.071	5591688	4-Hydroxybutyl prop-2-enoate	143.071	144.079	OCCCCOC(=O)C=C	C7H12O3	8.34e-05	1	3	0.931737	0.863169	0.931737	3c
M143_R50_16461	0.835243	143.071	5591688	Ethyl levulinate	143.071	144.079	CCOC(=O)CCC(C)=O	C7H12O3	8.34e-05	1	1	0.931737	0.863169	0.931737	3c
M143_R65_16453	1.08382	143.071	9022927	4-Hydroxybutyl prop-2-enoate	143.071	144.079	OCCCCOC(=O)C=C	C7H12O3	4.99e-05	1	3	0.998465	0.998465	0.998465	3c
M143_R65_16453	1.08382	143.071	9022927	Ethyl levulinate	143.071	144.079	CCOC(=O)CCC(C)=O	C7H12O3	4.99e-05	1	1	0.998465	0.975145	0.998465	3c
M144_R365_16656	6.08468	144.046	20310599	8-Hydroxyquinoline	144.045	145.053	OC1=CC=CC2=CC=CN=C12	C9H7NO	5.42e-05	1	1	0.889007	0.889007	0.889007	3c
M144_R365_16656	6.08468	144.046	20310599	8-Hydroxyquinoline citrate	144.045	145.053	OC1=CC=CC2=CC=CN=C12	C9H7NO	5.42e-05	1	1	0.889007	0.889007	0.889007	3c
M144_R365_16656	6.08468	144.046	20310599	8-Hydroxyquinoline sulfate	144.045	145.053	OC1=CC=CC2=CC=CN=C12	C9H7NO	5.42e-05	1	1	0.889007	0.889007	0.889007	3c
M145_R112_16917	1.87332	145.051	50060471	5-Methoxy-5-oxopentanoic acid	145.051	146.058	COC(=O)CCCC(O)=O	C6H10O4	7.17e-05	1	5	0.990836	0.990836	0.990836	3c
M145_R112_16917	1.87332	145.051	50060471	Dimethyl succinate	145.051	146.058	COC(=O)CCC(=O)OC	C6H10O4	7.17e-05	1	2	0.990836	0.980757	0.990836	3c
M145_R51_16919	0.854726	145.051	10870430	5-Methoxy-5-oxopentanoic acid	145.051	146.058	COC(=O)CCCC(O)=O	C6H10O4	0.000112509	1	5	0.989903	0.987512	0.989903	3c
M145_R51_16919	0.854726	145.051	10870430	Dimethyl succinate	145.051	146.058	COC(=O)CCC(=O)OC	C6H10O4	0.000112509	1	2	0.989903	0.946704	0.989903	3c
M146_R101_17144	1.68788	146.025	65855	Phthalimide	146.025	147.032	O=C1NC(=O)C2=C1C=CC=C2	C8H5NO2	6.39e-06	1	2	0.883753	0.877745	0.883753	3c
M146_R101_17144	1.68788	146.025	65855	4-Cyanobenzoic acid	146.025	147.032	OC(=O)C1=CC=C(C=C1)C#N	C8H5NO2	6.39e-06	1	3	0.883753	0.877745	0.883753	3c
M146_R90_17146	1.50203	146.025	4854972	Phthalimide	146.025	147.032	O=C1NC(=O)C2=C1C=CC=C2	C8H5NO2	2.97e-05	1	2	0.88289	0.90477	0.907129	3c
M146_R90_17146	1.50203	146.025	4854972	4-Cyanobenzoic acid	146.025	147.032	OC(=O)C1=CC=C(C=C1)C#N	C8H5NO2	2.97e-05	1	3	0.88289	0.90477	0.907129	3c
M147_R109_17563	1.80891	147.066	15264508	1,3-Dioxane-5,5-diyldimethanol	147.066	148.074	OCC1(CO)COCOC1	C6H12O4	5.28e-05	1	1	0.998969	0.998969	0.998969	3c
M147_R59_17576	0.989814	147.067	111602224	1,3-Dioxane-5,5-diyldimethanol	147.066	148.074	OCC1(CO)COCOC1	C6H12O4	0.000239255	1	1	1	0.997153	1	3c
M149_R402_18018	6.69605	149.061	1424656	Hydrocinnamic acid	149.061	150.068	OC(=O)CCC1=CC=CC=C1	C9H10O2	-1.88e-05	1	5	0.940233	0.717026	0.940233	3c
M149_R402_18018	6.69605	149.061	1424656	4'-Methoxyacetophenone	149.061	150.068	COC1=CC=C(C=C1)C(C)=O	C9H10O2	-1.88e-05	1	4	0.940233	0.923997	0.940233	3c
M149_R402_18018	6.69605	149.061	1424656	2-Methoxy-4-vinylphenol	149.061	150.068	COC1=C(O)C=CC(C=C)=C1	C9H10O2	-1.88e-05	1	6	0.940233	0.935901	0.940233	3c
M149_R402_18018	6.69605	149.061	1424656	Methyl 4-methylbenzoate	149.061	150.068	COC(=O)C1=CC=C(C)C=C1	C9H10O2	-1.88e-05	1	7	0.940233	0.940233	0.940233	3c
M149_R402_18018	6.69605	149.061	1424656	Methyl 2-methylbenzoate	149.061	150.068	COC(=O)C1=C(C)C=CC=C1	C9H10O2	-1.88e-05	1	12	0.940233	0.940233	0.940233	3c
M149_R402_18018	6.69605	149.061	1424656	Ethyl benzoate	149.061	150.068	CCOC(=O)C1=CC=CC=C1	C9H10O2	-1.88e-05	1	2	0.940233	0.940233	0.940233	3c
M149_R402_18018	6.69605	149.061	1424656	Benzyl acetate	149.061	150.068	CC(=O)OCC1=CC=CC=C1	C9H10O2	-1.88e-05	1	1	0.940233	0.940233	0.940233	3c
M149_R402_18018	6.69605	149.061	1424656	4-Tolyl acetate	149.061	150.068	CC(=O)OC1=CC=C(C)C=C1	C9H10O2	-1.88e-05	1	8	0.940233	0.940233	0.940233	3c
M150_R258_18220	4.29704	150.056	549910	2-Acetamidophenol	150.056	151.063	CC(=O)NC1=C(O)C=CC=C1	C8H9NO2	5.77e-05	1	3	0.957659	0.957659	0.957659	3c
M150_R258_18220	4.29704	150.056	549910	Acetaminophen	150.056	151.063	CC(=O)NC1=CC=C(O)C=C1	C8H9NO2	5.77e-05	1	1	0.957659	0.957659	0.957659	3c
M150_R258_18220	4.29704	150.056	549910	Potassium anilinoacetate	150.056	151.063	OC(=O)CNC1=CC=CC=C1	C8H9NO2	5.77e-05	1	17	0.957659	0.957659	0.957659	3c
M150_R258_18220	4.29704	150.056	549910	1,2,3,6-Tetrahydrophthalimide	150.056	151.063	O=C1NC(=O)C2CC=CCC12	C8H9NO2	5.77e-05	1	9	0.957659	0.957659	0.957659	3c
M150_R258_18220	4.29704	150.056	549910	cis-1,2,3,6-Tetrahydrophthalimide	150.056	151.063	O=C1NC(=O)C2CC=CCC12	C8H9NO2	5.77e-05	1	9	0.957659	0.957659	0.957659	3c
M150_R258_18220	4.29704	150.056	549910	Methyl 2-aminobenzoate	150.056	151.063	COC(=O)C1=C(N)C=CC=C1	C8H9NO2	5.77e-05	1	2	0.957659	0.957659	0.957659	3c
M150_R258_18220	4.29704	150.056	549910	1,3-Dimethyl-2-nitrobenzene	150.056	151.063	CC1=CC=CC(C)=C1[N+]([O-])=O	C8H9NO2	5.77e-05	1	5	0.957659	0.957659	0.957659	3c
M150_R258_18220	4.29704	150.056	549910	1,2-Dimethyl-3-nitrobenzene	150.056	151.063	CC1=CC=CC(=C1C)[N+]([O-])=O	C8H9NO2	5.77e-05	1	8	0.957659	0.957659	0.957659	3c
M150_R258_18220	4.29704	150.056	549910	1,2-Dimethyl-4-nitrobenzene	150.056	151.063	CC1=CC=C(C=C1C)[N+]([O-])=O	C8H9NO2	5.77e-05	1	6	0.957659	0.957659	0.957659	3c
M150_R258_18220	4.29704	150.056	549910	1,3-Dimethyl-4-nitrobenzene	150.056	151.063	CC1=CC(C)=C(C=C1)[N+]([O-])=O	C8H9NO2	5.77e-05	1	11	0.957659	0.957659	0.957659	3c
M150_R70_18221	1.16164	150.056	10930584	Potassium anilinoacetate	150.056	151.063	OC(=O)CNC1=CC=CC=C1	C8H9NO2	6.49e-05	1	24	0.998262	0.949608	0.998262	3c
M150_R70_18221	1.16164	150.056	10930584	1,2,3,6-Tetrahydrophthalimide	150.056	151.063	O=C1NC(=O)C2CC=CCC12	C8H9NO2	6.49e-05	1	8	0.998262	0.995382	0.998262	3c
M150_R70_18221	1.16164	150.056	10930584	cis-1,2,3,6-Tetrahydrophthalimide	150.056	151.063	O=C1NC(=O)C2CC=CCC12	C8H9NO2	6.49e-05	1	8	0.998262	0.995382	0.998262	3c
M150_R70_18221	1.16164	150.056	10930584	Methyl 2-aminobenzoate	150.056	151.063	COC(=O)C1=C(N)C=CC=C1	C8H9NO2	6.49e-05	1	2	0.998262	0.998262	0.998262	3c
M150_R70_18221	1.16164	150.056	10930584	1,3-Dimethyl-2-nitrobenzene	150.056	151.063	CC1=CC=CC(C)=C1[N+]([O-])=O	C8H9NO2	6.49e-05	1	5	0.998262	0.94658	0.998262	3c
M150_R70_18221	1.16164	150.056	10930584	1,2-Dimethyl-3-nitrobenzene	150.056	151.063	CC1=CC=CC(=C1C)[N+]([O-])=O	C8H9NO2	6.49e-05	1	9	0.998262	0.94658	0.998262	3c
M150_R70_18221	1.16164	150.056	10930584	1,2-Dimethyl-4-nitrobenzene	150.056	151.063	CC1=CC=C(C=C1C)[N+]([O-])=O	C8H9NO2	6.49e-05	1	6	0.998262	0.94658	0.998262	3c
M150_R70_18221	1.16164	150.056	10930584	1,3-Dimethyl-4-nitrobenzene	150.056	151.063	CC1=CC(C)=C(C=C1)[N+]([O-])=O	C8H9NO2	6.49e-05	1	11	0.998262	0.94658	0.998262	3c
M150_R95_18219	1.57789	150.056	32772285	Potassium anilinoacetate	150.056	151.063	OC(=O)CNC1=CC=CC=C1	C8H9NO2	4.98e-05	1	23	0.995963	1	1	3c
M150_R95_18219	1.57789	150.056	32772285	1,2,3,6-Tetrahydrophthalimide	150.056	151.063	O=C1NC(=O)C2CC=CCC12	C8H9NO2	4.98e-05	1	9	0.995963	1	1	3c
M150_R95_18219	1.57789	150.056	32772285	cis-1,2,3,6-Tetrahydrophthalimide	150.056	151.063	O=C1NC(=O)C2CC=CCC12	C8H9NO2	4.98e-05	1	9	0.995963	1	1	3c
M150_R95_18219	1.57789	150.056	32772285	Methyl 2-aminobenzoate	150.056	151.063	COC(=O)C1=C(N)C=CC=C1	C8H9NO2	4.98e-05	1	2	0.995963	1	1	3c
M150_R95_18219	1.57789	150.056	32772285	1,3-Dimethyl-2-nitrobenzene	150.056	151.063	CC1=CC=CC(C)=C1[N+]([O-])=O	C8H9NO2	4.98e-05	1	5	0.995963	1	1	3c
M150_R95_18219	1.57789	150.056	32772285	1,2-Dimethyl-3-nitrobenzene	150.056	151.063	CC1=CC=CC(=C1C)[N+]([O-])=O	C8H9NO2	4.98e-05	1	8	0.995963	1	1	3c
M150_R95_18219	1.57789	150.056	32772285	1,2-Dimethyl-4-nitrobenzene	150.056	151.063	CC1=CC=C(C=C1C)[N+]([O-])=O	C8H9NO2	4.98e-05	1	6	0.995963	1	1	3c
M150_R95_18219	1.57789	150.056	32772285	1,3-Dimethyl-4-nitrobenzene	150.056	151.063	CC1=CC(C)=C(C=C1)[N+]([O-])=O	C8H9NO2	4.98e-05	1	11	0.995963	1	1	3c
M152_R461_18685	7.68353	152.035	563649	Salicylhydroxamic acid	152.035	153.043	ONC(=O)C1=C(O)C=CC=C1	C7H7NO3	2.04e-05	1	3	0.967429	0.967429	0.967429	3c
M152_R461_18685	7.68353	152.035	563649	5-Aminosalicylic acid	152.035	153.043	NC1=CC=C(O)C(=C1)C(O)=O	C7H7NO3	2.04e-05	1	1	0.967429	0.967429	0.967429	3c
M152_R485_18680	8.08219	152.035	195442	Salicylhydroxamic acid	152.035	153.043	ONC(=O)C1=C(O)C=CC=C1	C7H7NO3	-2.3e-06	1	3	0.984467	0.987124	0.987124	3c
M152_R485_18680	8.08219	152.035	195442	5-Aminosalicylic acid	152.035	153.043	NC1=CC=C(O)C(=C1)C(O)=O	C7H7NO3	-2.3e-06	1	1	0.984467	0.987124	0.987124	3c
M152_R86_18689	1.43522	152.035	3131507	Salicylhydroxamic acid	152.035	153.043	ONC(=O)C1=C(O)C=CC=C1	C7H7NO3	3.51e-05	1	4	0.99475	0.995189	0.996527	3c
M152_R86_18689	1.43522	152.035	3131507	4-Nitrobenzyl alcohol	152.035	153.043	OCC1=CC=C(C=C1)[N+]([O-])=O	C7H7NO3	3.51e-05	1	7	0.99475	0.995189	0.996527	3c
M152_R86_18689	1.43522	152.035	3131507	5-Aminosalicylic acid	152.035	153.043	NC1=CC=C(O)C(=C1)C(O)=O	C7H7NO3	3.51e-05	1	1	0.99475	0.996527	0.996527	3c
M155_R263_19583	4.38704	155.046	51136281	5,5-Dimethylbarbituric acid	155.046	156.053	CC1(C)C(=O)NC(=O)NC1=O	C6H8N2O3	0.000103736	1	1	1	0.848473	1	3c
M157_R249_20161	4.15476	157.037	6943385	Allantoin	157.037	158.044	NC(=O)NC1NC(=O)NC1=O	C4H6N4O3	6.2e-05	1	1	0.957005	0.962265	0.973573	3c
M157_R413_20306	6.89108	157.123	2384092	4-Methoxymethylcyclohexanemethanol	157.123	158.131	COCC1CCC(CO)CC1	C9H18O2	-8.61e-06	1	60	0.973051	0.973051	0.973051	3c
M157_R413_20306	6.89108	157.123	2384092	Butyl 2-methylbutyrate	157.123	158.131	CCCCOC(=O)C(C)CC	C9H18O2	-8.61e-06	1	7	0.973051	0.973051	0.973051	3c
M157_R413_20306	6.89108	157.123	2384092	Pentyl butyrate	157.123	158.131	CCCCCOC(=O)CCC	C9H18O2	-8.61e-06	1	3	0.973051	0.973051	0.973051	3c
M157_R413_20306	6.89108	157.123	2384092	Nonanoic acid	157.123	158.131	CCCCCCCCC(O)=O	C9H18O2	-8.61e-06	1	1	0.973051	0.973051	0.973051	3c
M157_R413_20306	6.89108	157.123	2384092	Methyl octanoate	157.123	158.131	CCCCCCCC(=O)OC	C9H18O2	-8.61e-06	1	5	0.973051	0.973051	0.973051	3c
M157_R413_20306	6.89108	157.123	2384092	Ethyl heptanoate	157.123	158.131	CCCCCCC(=O)OCC	C9H18O2	-8.61e-06	1	4	0.973051	0.973051	0.973051	3c
M157_R413_20306	6.89108	157.123	2384092	Isopentyl butyrate	157.123	158.131	CCCC(=O)OCCC(C)C	C9H18O2	-8.61e-06	1	2	0.973051	0.973051	0.973051	3c
M157_R58_20159	0.973647	157.037	6531223	Allantoin	157.037	158.044	NC(=O)NC1NC(=O)NC1=O	C4H6N4O3	4.2e-05	1	1	0.736852	0.871724	0.871724	3c
M157_R595_20314	9.91457	157.123	511500	Hexyl propanoate	157.123	158.131	CCCCCCOC(=O)CC	C9H18O2	1.91e-05	1	8	0.757873	0.757873	0.757873	3c
M157_R595_20314	9.91457	157.123	511500	4-Methoxymethylcyclohexanemethanol	157.123	158.131	COCC1CCC(CO)CC1	C9H18O2	1.91e-05	1	64	0.757873	0.749069	0.757873	3c
M157_R595_20314	9.91457	157.123	511500	Butyl 2-methylbutyrate	157.123	158.131	CCCCOC(=O)C(C)CC	C9H18O2	1.91e-05	1	7	0.757873	0.757873	0.757873	3c
M157_R595_20314	9.91457	157.123	511500	Pentyl butyrate	157.123	158.131	CCCCCOC(=O)CCC	C9H18O2	1.91e-05	1	3	0.757873	0.757873	0.757873	3c
M157_R595_20314	9.91457	157.123	511500	Nonanoic acid	157.123	158.131	CCCCCCCCC(O)=O	C9H18O2	1.91e-05	1	1	0.757873	0.757873	0.757873	3c
M157_R595_20314	9.91457	157.123	511500	Methyl octanoate	157.123	158.131	CCCCCCCC(=O)OC	C9H18O2	1.91e-05	1	5	0.757873	0.757873	0.757873	3c
M157_R595_20314	9.91457	157.123	511500	Ethyl heptanoate	157.123	158.131	CCCCCCC(=O)OCC	C9H18O2	1.91e-05	1	4	0.757873	0.757873	0.757873	3c
M157_R595_20314	9.91457	157.123	511500	Isopentyl butyrate	157.123	158.131	CCCC(=O)OCCC(C)C	C9H18O2	1.91e-05	1	2	0.757873	0.757873	0.757873	3c
M157_R68_20328	1.13497	157.123	987833	4-Methoxymethylcyclohexanemethanol	157.123	158.131	COCC1CCC(CO)CC1	C9H18O2	7.1e-05	1	61	0.970736	0.970736	0.970736	3c
M157_R68_20328	1.13497	157.123	987833	Butyl 2-methylbutyrate	157.123	158.131	CCCCOC(=O)C(C)CC	C9H18O2	7.1e-05	1	7	0.970736	0.970736	0.970736	3c
M157_R68_20328	1.13497	157.123	987833	Pentyl butyrate	157.123	158.131	CCCCCOC(=O)CCC	C9H18O2	7.1e-05	1	3	0.970736	0.970736	0.970736	3c
M157_R68_20328	1.13497	157.123	987833	Nonanoic acid	157.123	158.131	CCCCCCCCC(O)=O	C9H18O2	7.1e-05	1	1	0.970736	0.970736	0.970736	3c
M157_R68_20328	1.13497	157.123	987833	Methyl octanoate	157.123	158.131	CCCCCCCC(=O)OC	C9H18O2	7.1e-05	1	5	0.970736	0.970736	0.970736	3c
M157_R68_20328	1.13497	157.123	987833	Ethyl heptanoate	157.123	158.131	CCCCCCC(=O)OCC	C9H18O2	7.1e-05	1	4	0.970736	0.970736	0.970736	3c
M157_R68_20328	1.13497	157.123	987833	Isopentyl butyrate	157.123	158.131	CCCC(=O)OCCC(C)C	C9H18O2	7.1e-05	1	2	0.970736	0.970736	0.970736	3c
M158_R57_20478	0.945899	158.082	10864655	Ethyl 3-ethoxy-3-iminopropionate hydrochloride	158.082	159.09	CCOC(=N)CC(=O)OCC	C7H13NO3	7.92e-05	1	1	1	0.804686	1	3c
M158_R61_20476	1.0169	158.082	21156838	Ethyl 3-ethoxy-3-iminopropionate hydrochloride	158.082	159.09	CCOC(=N)CC(=O)OCC	C7H13NO3	1.7e-05	1	1	1	0.997044	1	3c
M159_R128_20728	2.13159	159.066	997093	Methyl hexanedioate	159.066	160.074	COC(=O)CCCCC(O)=O	C7H12O4	9.73e-05	1	5	0.956976	0.756889	0.956976	3c
M159_R61_20725	1.02051	159.066	8178333	Methyl hexanedioate	159.066	160.074	COC(=O)CCCCC(O)=O	C7H12O4	8.33e-05	1	5	0.93845	0.932422	0.93845	3c
M159_R61_20725	1.02051	159.066	8178333	Dimethyl glutarate	159.066	160.074	COC(=O)CCCC(=O)OC	C7H12O4	8.33e-05	1	1	0.93845	0.818589	0.93845	3c
M159_R97_20724	1.61022	159.066	38183778	Methyl hexanedioate	159.066	160.074	COC(=O)CCCCC(O)=O	C7H12O4	1.43e-05	1	5	0.998842	0.983159	0.998842	3c
M160_R102_20939	1.69618	160.04	3693562	N-Methylphthalimide	160.04	161.048	CN1C(=O)C2=C(C=CC=C2)C1=O	C9H7NO2	4.92e-05	1	2	0.975467	0.928045	0.975467	3c
M161_R128_21332	2.13079	161.046	23970236	Diethyl dicarbonate	161.046	162.053	CCOC(=O)OC(=O)OCC	C6H10O5	7.95e-05	1	1	1	0.717182	1	3c
M161_R310_21328	5.15991	161.046	17772741	Diethyl dicarbonate	161.046	162.053	CCOC(=O)OC(=O)OCC	C6H10O5	6.93e-05	1	1	0.950625	0.92697	0.950625	3c
M161_R326_21291	5.43162	161.024	2381514	Umbelliferone	161.024	162.032	OC1=CC=C2C=CC(=O)OC2=C1	C9H6O3	-3e-05	1	1	0.925296	0.997196	0.997196	3c
M161_R326_21291	5.43162	161.024	2381514	4-Methylphthalic anhydride	161.024	162.032	CC1=CC2=C(C=C1)C(=O)OC2=O	C9H6O3	-3e-05	1	2	0.925296	0.997196	0.997196	3c
M161_R346_21303	5.7731	161.025	1757013	Umbelliferone	161.024	162.032	OC1=CC=C2C=CC(=O)OC2=C1	C9H6O3	0.00010765	1	1	0.905675	0.873272	0.905675	3c
M161_R346_21303	5.7731	161.025	1757013	4-Methylphthalic anhydride	161.024	162.032	CC1=CC2=C(C=C1)C(=O)OC2=O	C9H6O3	0.00010765	1	2	0.905675	0.85176	0.905675	3c
M161_R357_21344	5.94607	161.061	660064	Methyl (E)-cinnamate	161.061	162.068	COC(=O)\C=C/C1=CC=CC=C1	C10H10O2	6.06e-05	1	2	0.604335	0.740417	0.740417	3c
M161_R357_21344	5.94607	161.061	660064	Methyl cinnamate	161.061	162.068	COC(=O)\C=C/C1=CC=CC=C1	C10H10O2	6.06e-05	1	2	0.604335	0.740417	0.740417	3c
M161_R357_21344	5.94607	161.061	660064	Safrole	161.061	162.068	C=CCC1=CC=C2OCOC2=C1	C10H10O2	6.06e-05	1	1	0.604335	0.740417	0.740417	3c
M162_R315_21598	5.25548	162.056	2435547	(2-Nitro-1-propenyl)benzene	162.056	163.063	C\C(=C/C1=CC=CC=C1)[N+]([O-])=O	C9H9NO2	7.76e-05	1	2	0.960735	0.960735	0.960735	3c
M162_R93_21589	1.54719	162.056	3211149	(2-Nitro-1-propenyl)benzene	162.056	163.063	C\C(=C/C1=CC=CC=C1)[N+]([O-])=O	C9H9NO2	5.09e-05	1	2	0.98276	0.845133	0.98276	3c
M163_R92_21936	1.52743	163.04	2577882	Phenylpyruvic acid	163.04	164.047	OC(=O)C(=O)CC1=CC=CC=C1	C9H8O3	9.78e-05	1	1	0.982918	0.981526	0.982918	3c
M163_R92_21936	1.52743	163.04	2577882	2-Norbornene-5,6-dicarboxylic anhydride	163.04	164.047	O=C1OC(=O)C2C3CC(C=C3)C12	C9H8O3	9.78e-05	1	4	0.982918	0.981526	0.982918	3c
M163_R92_21936	1.52743	163.04	2577882	Methyl 4-formylbenzoate	163.04	164.047	COC(=O)C1=CC=C(C=O)C=C1	C9H8O3	9.78e-05	1	3	0.982918	0.981526	0.982918	3c
M164_R341_22265	5.691	164.072	866211	N-(2-Methoxyphenyl)acetamide	164.072	165.079	COC1=CC=CC=C1NC(C)=O	C9H11NO2	0.00011836	1	10	0.997049	0.997049	0.997049	3c
M164_R341_22265	5.691	164.072	866211	Ethyl anthranilate	164.072	165.079	CCOC(=O)C1=C(N)C=CC=C1	C9H11NO2	0.00011836	1	2	0.997049	0.997049	0.997049	3c
M166_R287_22889	4.78642	166.015	13772077	2,6-Pyridinedicarboxylic acid	166.015	167.022	OC(=O)C1=CC=CC(=N1)C(O)=O	C7H5NO4	4.28e-05	1	2	0.986216	0.988196	0.988196	3c
M166_R287_22889	4.78642	166.015	13772077	Sodium 3-nitrobenzoate	166.015	167.022	OC(=O)C1=CC=CC(=C1)[N+]([O-])=O	C7H5NO4	4.28e-05	1	5	0.986216	0.986216	0.986216	3c
M166_R287_22889	4.78642	166.015	13772077	4-Nitrobenzoic acid	166.015	167.022	OC(=O)C1=CC=C(C=C1)[N+]([O-])=O	C7H5NO4	4.28e-05	1	3	0.986216	0.986216	0.986216	3c
M166_R287_22889	4.78642	166.015	13772077	2,3-Pyridinedicarboxylic acid	166.015	167.022	OC(=O)C1=C(N=CC=C1)C(O)=O	C7H5NO4	4.28e-05	1	1	0.986216	0.988196	0.988196	3c
M166_R49_22891	0.8198	166.015	4286833	3-Nitrobenzoic acid	166.015	167.022	OC(=O)C1=CC=CC(=C1)[N+]([O-])=O	C7H5NO4	6.6e-05	1	5	0.997565	0.995746	0.997565	3c
M166_R49_22891	0.8198	166.015	4286833	2,6-Pyridinedicarboxylic acid	166.015	167.022	OC(=O)C1=CC=CC(=N1)C(O)=O	C7H5NO4	6.6e-05	1	2	0.997565	0.995746	0.997565	3c
M166_R49_22891	0.8198	166.015	4286833	Sodium 3-nitrobenzoate	166.015	167.022	OC(=O)C1=CC=CC(=C1)[N+]([O-])=O	C7H5NO4	6.6e-05	1	5	0.997565	0.995746	0.997565	3c
M166_R49_22891	0.8198	166.015	4286833	4-Nitrobenzoic acid	166.015	167.022	OC(=O)C1=CC=C(C=C1)[N+]([O-])=O	C7H5NO4	6.6e-05	1	3	0.997565	0.995746	0.997565	3c
M166_R49_22891	0.8198	166.015	4286833	2,3-Pyridinedicarboxylic acid	166.015	167.022	OC(=O)C1=C(N=CC=C1)C(O)=O	C7H5NO4	6.6e-05	1	1	0.997565	0.995746	0.997565	3c
M167_R112_23295	1.85837	167.046	2220223	4-Methoxy-2-nitroaniline	167.046	168.053	COC1=CC=C(N)C(=C1)[N+]([O-])=O	C7H8N2O3	7.73e-05	1	3	0.881679	0.872587	0.881679	3c
M167_R112_23295	1.85837	167.046	2220223	2-Methoxy-4-nitroaniline	167.046	168.053	COC1=CC(=CC=C1N)[N+]([O-])=O	C7H8N2O3	7.73e-05	1	1	0.881679	0.872587	0.881679	3c
M167_R112_23295	1.85837	167.046	2220223	2-Methoxy-5-nitroaniline	167.046	168.053	COC1=C(N)C=C(C=C1)[N+]([O-])=O	C7H8N2O3	7.73e-05	1	2	0.881679	0.86018	0.881679	3c
M167_R190_23200	3.16972	167.021	180281366	Uric acid	167.021	168.028	O=C1NC2=C(N1)C(=O)NC(=O)N2	C5H4N4O3	8.22e-05	1	8	0.998781	1	1	3c
M167_R54_23207	0.901442	167.021	18647889	Uric acid	167.021	168.028	O=C1NC2=C(N1)C(=O)NC(=O)N2	C5H4N4O3	0.000176264		8		1	1	3c
M167_R60_23301	1.008	167.046	9155260	4-Methoxy-2-nitroaniline	167.046	168.053	COC1=CC=C(N)C(=C1)[N+]([O-])=O	C7H8N2O3	0.000103908	1	3	0.958401	0.87287	0.958401	3c
M167_R60_23301	1.008	167.046	9155260	2-Methoxy-4-nitroaniline	167.046	168.053	COC1=CC(=CC=C1N)[N+]([O-])=O	C7H8N2O3	0.000103908	1	1	0.958401	0.87287	0.958401	3c
M167_R60_23301	1.008	167.046	9155260	2-Methoxy-5-nitroaniline	167.046	168.053	COC1=C(N)C=C(C=C1)[N+]([O-])=O	C7H8N2O3	0.000103908	1	2	0.958401	0.860547	0.958401	3c
M167_R66_23373	1.0928	167.083	479318	1,6-Diisocyanatohexane	167.083	168.09	O=C=NCCCCCCN=C=O	C8H12N2O2	0.000123578	1	1	0.964413	0.704341	0.964413	3c
M167_R73_23399	1.22143	167.108	1970827	Methyl 2-nonynoate	167.108	168.115	CCCCCCC#CC(=O)OC	C10H16O2	0.000120367	1	3	0.88939	0.88939	0.88939	3c
M167_R73_23399	1.22143	167.108	1970827	Cyclohexyl methacrylate	167.108	168.115	CC(=C)C(=O)OC1CCCCC1	C10H16O2	0.000120367	1	5	0.88939	0.88745	0.88939	3c
M167_R73_23399	1.22143	167.108	1970827	2,4-Hexadienyl isobutyrate	167.108	168.115	C\C=C\C=C\COC(=O)C(C)C	C10H16O2	0.000120367	1	2	0.88939	0.88939	0.88939	3c
M167_R98_23218	1.62755	167.035	6842485	Dehydroacetic acid	167.035	168.042	CC(=O)C1C(=O)OC(C)=CC1=O	C8H8O4	3.03e-05	1	1	0.997896	0.963492	0.997896	3c
M168_R278_23504	4.62599	168.03	4245840	Sodium 2-methoxy-5-nitrophenolate	168.03	169.038	COC1=C(O)C=C(C=C1)[N+]([O-])=O	C7H7NO4	4.2e-05	1	1	0.929688	0.93822	0.93822	3c
M170_R185_24141	3.09034	170.057	221245	Metronidazole	170.057	171.064	CC1=NC=C(N1CCO)[N+]([O-])=O	C6H9N3O3	-1.05e-05	1	1	1	1	1	3c
M171_R89_24489	1.48339	171.066	7807246	1,4-Cyclohexanedicarboxylic acid	171.066	172.074	OC(=O)C1CCC(CC1)C(O)=O	C8H12O4	0.000141788	1	2	0.948227	0.948227	0.948227	3c
M173_R110_25233	1.8353	173.082	5353177	1,4-Bis(2-hydroxyethoxy)-2-butyne	173.082	174.089	OCCOCC#CCOCCO	C8H14O4	8.73e-05	1	5	0.898784	0.898784	0.898784	3c
M173_R84_25236	1.39658	173.082	28367715	1,4-Bis(2-hydroxyethoxy)-2-butyne	173.082	174.089	OCCOCC#CCOCCO	C8H14O4	0.000122399	1	5	0.899799	0.889261	0.899799	3c
M174_R325_25463	5.41215	174.056	1788575	N-Ethylphthalimide	174.056	175.063	CCN1C(=O)C2=CC=CC=C2C1=O	C10H9NO2	0.000138324	1	3	0.929457	0.80351	0.929457	3c
M174_R94_25447	1.5645	174.056	18050324	N-Ethylphthalimide	174.056	175.063	CCN1C(=O)C2=CC=CC=C2C1=O	C10H9NO2	2.29e-05	1	2	0.776713	0.739662	0.776713	3c
M175_R240_25680	3.99279	175.025	107440542	D-Glucuronolactone	175.025	176.032	OC1OC2C(O)C(=O)OC2C1O	C6H8O6	8.95e-05	1	2	1	0.953053	1	3c
M175_R272_25689	4.53428	175.025	24736776	D-Glucuronolactone	175.025	176.032	OC1OC2C(O)C(=O)OC2C1O	C6H8O6	0.000138976	1	2	1	0.952594	1	3c
M175_R49_25671	0.812261	175.025	177324484	D-Glucuronolactone	175.025	176.032	OC1OC2C(O)C(=O)OC2C1O	C6H8O6	4.75e-05	1	2	1	0.950789	1	3c
M177_R400_26299	6.66395	177.092	294751	4-tert-Butylbenzoic acid	177.092	178.099	CC(C)(C)C1=CC=C(C=C1)C(O)=O	C11H14O2	4.95e-05	1	3	0.731205	0.729447	0.731205	3c
M177_R400_26299	6.66395	177.092	294751	4-Prop-1-enylveratrole	177.092	178.099	COc1ccc(\C=C\C)cc1OC	C11H14O2	4.95e-05	1	7	0.731205	0.729447	0.731205	3c
M177_R400_26299	6.66395	177.092	294751	4-(4-Methoxyphenyl)-2-butanone	177.092	178.099	COC1=CC=C(CCC(C)=O)C=C1	C11H14O2	4.95e-05	1	12	0.731205	0.72827	0.731205	3c
M177_R400_26299	6.66395	177.092	294751	Methyleugenol	177.092	178.099	COC1=CC=C(CC=C)C=C1OC	C11H14O2	4.95e-05	1	2	0.731205	0.729447	0.731205	3c
M177_R400_26299	6.66395	177.092	294751	3-(4-Methoxyphenyl)-2-methylpropanal	177.092	178.099	COC1=CC=C(CC(C)C=O)C=C1	C11H14O2	4.95e-05	1	15	0.731205	0.72827	0.731205	3c
M177_R400_26299	6.66395	177.092	294751	2-Ethoxy-5-(1-propenyl)phenol	177.092	178.099	CCOC1=C(O)C=C(C=CC)C=C1	C11H14O2	4.95e-05	1	8	0.731205	0.729447	0.731205	3c
M177_R400_26299	6.66395	177.092	294751	trans-2-Ethoxy-5-(1-propenyl)phenol	177.092	178.099	CCOC1=C(O)C=C(\C=C\C)C=C1	C11H14O2	4.95e-05	1	8	0.731205	0.729447	0.731205	3c
M177_R400_26299	6.66395	177.092	294751	Ethyl hydrocinnamate	177.092	178.099	CCOC(=O)CCC1=CC=CC=C1	C11H14O2	4.95e-05	1	11	0.731205	0.731205	0.731205	3c
M177_R400_26299	6.66395	177.092	294751	Butyl benzoate	177.092	178.099	CCCCOC(=O)C1=CC=CC=C1	C11H14O2	4.95e-05	1	1	0.731205	0.731205	0.731205	3c
M177_R400_26299	6.66395	177.092	294751	Benzyl butyrate	177.092	178.099	CCCC(=O)OCC1=CC=CC=C1	C11H14O2	4.95e-05	1	9	0.731205	0.731205	0.731205	3c
M177_R400_26299	6.66395	177.092	294751	2-Phenylethyl propionate	177.092	178.099	CCC(=O)OCCC1=CC=CC=C1	C11H14O2	4.95e-05	1	5	0.731205	0.731205	0.731205	3c
M177_R400_26299	6.66395	177.092	294751	1-Phenylethyl propionate	177.092	178.099	CCC(=O)OC(C)C1=CC=CC=C1	C11H14O2	4.95e-05	1	13	0.731205	0.731205	0.731205	3c
M177_R400_26299	6.66395	177.092	294751	Isobutyl benzoate	177.092	178.099	CC(C)COC(=O)C1=CC=CC=C1	C11H14O2	4.95e-05	1	4	0.731205	0.731205	0.731205	3c
M177_R400_26299	6.66395	177.092	294751	Benzyl 2-methylpropanoate	177.092	178.099	CC(C)C(=O)OCC1=CC=CC=C1	C11H14O2	4.95e-05	1	6	0.731205	0.731205	0.731205	3c
M177_R400_26299	6.66395	177.092	294751	3-Phenylpropyl acetate	177.092	178.099	CC(=O)OCCCC1=CC=CC=C1	C11H14O2	4.95e-05	1	10	0.731205	0.731205	0.731205	3c
M181_R112_27217	1.86742	181.051	40993037	2,6-Dimethoxybenzoic acid	181.051	182.058	COC1=CC=CC(OC)=C1C(O)=O	C9H10O4	0.000113402	1	2	1	0.958864	1	3c
M181_R62_27223	1.03517	181.051	7535811	2,6-Dimethoxybenzoic acid	181.051	182.058	COC1=CC=CC(OC)=C1C(O)=O	C9H10O4	0.000299052	1	2	1	0.961344	1	3c
M181_R71_27344	1.18247	181.123	1067621	Methyl geranate	181.123	182.131	COC(=O)\C=C(/C)CCC=C(C)C	C11H18O2	4.83e-05	1	7	0.885165	0.705539	0.885165	3c
M181_R71_27344	1.18247	181.123	1067621	(3Z)-Hex-3-en-1-yl (2E)-2-methylbut-2-enoate	181.123	182.131	CC\C=C\CCOC(=O)C(\C)=C\C	C11H18O2	4.83e-05	1	3	0.885165	0.885165	0.885165	3c
M181_R71_27344	1.18247	181.123	1067621	Linalyl formate	181.123	182.131	CC(C)=CCCC(C)(OC=O)C=C	C11H18O2	4.83e-05	1	2	0.885165	0.850939	0.885165	3c
M181_R71_27344	1.18247	181.123	1067621	(2E)-3,7-Dimethylocta-2,6-dien-1-yl formate	181.123	182.131	CC(C)=CCC\C(C)=C\COC=O	C11H18O2	4.83e-05	1	1	0.885165	0.705539	0.885165	3c
M187_R126_29119	2.10131	187.073	4079203	1,3-Dimethylol-5,5-dimethylhydantoin	187.072	188.08	CC1(C)N(CO)C(=O)N(CO)C1=O	C7H12N2O4	9.94e-05	1	1	1	0.851565	1	3c
M187_R154_29057	2.56314	187.061	3283230	Dimethyl acetylsuccinate	187.061	188.068	COC(=O)CC(C(C)=O)C(=O)OC	C8H12O5	9.1e-05	1	1	0.781427	0.761614	0.781427	3c
M188_R515_29425	8.578	188.072	349603	N-Isopropylphthalimide	188.072	189.079	CC(C)N1C(=O)C2=C(C=CC=C2)C1=O	C11H11NO2	0.00022886	1	1	0.987735	0.910167	0.987735	3c
M189_R126_29607	2.09929	188.986	7454392	Potassium 2,5-dihydroxybenzenesulfonate	188.986	189.994	OC1=CC=C(O)C(=C1)S(O)(=O)=O	C6H6O5S	0.00010036	1	1	0.884139	0.881655	0.884139	3c
M189_R143_29616	2.38772	188.986	15371929	Potassium 2,5-dihydroxybenzenesulfonate	188.986	189.994	OC1=CC=C(O)C(=C1)S(O)(=O)=O	C6H6O5S	0.00014316	1	1	0.96398	0.714905	0.96398	3c
M189_R88_29626	1.46353	188.986	227127212	Potassium 2,5-dihydroxybenzenesulfonate	188.986	189.994	OC1=CC=C(O)C(=C1)S(O)(=O)=O	C6H6O5S	0.000164535	1	1	1	1	1	3c
M190_R308_29946	5.12537	190.036	2754253	Nitrilotriacetic acid	190.036	191.043	OC(=O)CN(CC(O)=O)CC(O)=O	C6H9NO6	0.000152444	1	1	0.964566	0.964566	0.964566	3c
M193_R96_30957	1.60062	193.098	976733	1,3-Bis(isocyanatomethyl)cyclohexane	193.098	194.106	O=C=NCC1CCCC(CN=C=O)C1	C10H14N2O2	-1.35e-05	1	2	0.963634	0.770299	0.963634	3c
M194_R120_31063	1.99278	194.046	35665613	Benzadox	194.046	195.053	OC(=O)CONC(=O)C1=CC=CC=C1	C9H9NO4	1.69e-05	1	3	1	1	1	3c
M194_R78_31050	1.30014	194.046	10864730	Benzadox	194.046	195.053	OC(=O)CONC(=O)C1=CC=CC=C1	C9H9NO4	-5.89e-05	1	3	0.997679	0.997679	0.997679	3c
M194_R78_31050	1.30014	194.046	10864730	5-Ethyl-2,3-pyridinedicarboxylic acid	194.046	195.053	CCC1=CC(C(O)=O)=C(N=C1)C(O)=O	C9H9NO4	-5.89e-05	1	2	0.997679	0.997679	0.997679	3c
M195_R80_31423	1.33623	195.066	6973987	Methyl 2,4-dihydroxy-3,6-dimethylbenzoate	195.066	196.074	COC(=O)C1=C(O)C(C)=C(O)C=C1C	C10H12O4	0.000136255	1	2	0.93266	0.917824	0.93266	3c
M195_R80_31423	1.33623	195.066	6973987	Maltol isobutyrate	195.066	196.074	CC(C)C(=O)OC1=C(C)OC=CC1=O	C10H12O4	0.000136255	1	7	0.93266	0.928106	0.93266	3c
M197_R118_31971	1.97363	197.068	240640	Cymoxanil	197.068	198.075	CCNC(=O)NC(=O)C(=N\OC)\C#N	C7H10N4O3	0.000107939	1	1	0.990605	0.990605	0.990605	3c
M197_R154_31972	2.5684	197.068	9367244	Cymoxanil	197.068	198.075	CCNC(=O)NC(=O)C(=N\OC)\C#N	C7H10N4O3	0.000119272	1	1	0.980463	0.943253	0.989136	3c
M197_R404_31783	6.7305	196.976	324197	Sulfosuccinic acid	196.976	197.983	OC(=O)CC(C(O)=O)S(O)(=O)=O	C4H6O7S	2.27e-05	1	1	1	1	1	3c
M197_R61_31973	1.01989	197.068	15893678	Cymoxanil	197.068	198.075	CCNC(=O)NC(=O)C(=N\OC)\C#N	C7H10N4O3	0.000120872	1	1	0.896884	0.835128	0.896884	3c
M200_R374_32726	6.2408	200.072	621725	Carbaryl	200.072	201.079	CNC(=O)OC1=C2C=CC=CC2=CC=C1	C12H11NO2	3.66e-05	1	1	1	1	1	3c
M201_R93_33022	1.55636	201.113	35824239	Decanedioic acid	201.113	202.121	OC(=O)CCCCCCCCC(O)=O	C10H18O4	0.000112396	1	1	1	0.983452	1	3c
M201_R93_33022	1.55636	201.113	35824239	Dibutyl ethanedioate	201.113	202.121	CCCCOC(=O)C(=O)OCCCC	C10H18O4	0.000112396	1	3	1	0.919866	1	3c
M201_R93_33022	1.55636	201.113	35824239	Dipropan-2-yl butanedioate	201.113	202.121	CC(C)OC(=O)CCC(=O)OC(C)C	C10H18O4	0.000112396	1	6	1	0.919866	1	3c
M201_R93_33022	1.55636	201.113	35824239	3,6,9,12-Tetraoxatetradeca-1,13-diene	201.113	202.121	C=COCCOCCOCCOC=C	C10H18O4	0.000112396	1	7	1	0.919866	1	3c
M209_R354_34815	5.90468	209.118	548027	2-Octen-1-ylsuccinic anhydride	209.118	210.126	CCCCC\C=C/CC1CC(=O)OC1=O	C12H18O3	2.83e-05	1	2	0.949515	0.946878	0.949515	3c
M209_R522_34808	8.6962	209.118	137919	2-Octen-1-ylsuccinic anhydride	209.118	210.126	CCCCC\C=C/CC1CC(=O)OC1=O	C12H18O3	-4.07e-05	1	2	0.986892	0.986892	0.986892	3c
M210_R157_35008	2.61857	210.089	4396835	2',3'-Dideoxycytidine	210.088	211.096	NC1=NC(=O)N(C=C1)C1CCC(CO)O1	C9H13N3O3	0.000140748	2	1	1	1	1	3c
M211_R91_35151	1.5144	211.061	4326199	Propyl gallate	211.061	212.068	CCCOC(=O)C1=CC(O)=C(O)C(O)=C1	C10H12O5	0.000103968	1	1	0.983124	0.983124	0.983124	3c
M213_R515_35591	8.59132	213.092	1600537	1,2-Diphenoxyethane	213.092	214.099	C(COC1=CC=CC=C1)OC1=CC=CC=C1	C14H14O2	6.98e-05	1	1	0.979065	0.979065	0.979065	3c
M213_R515_35591	8.59132	213.092	1600537	Ethyl 1-naphthaleneacetate	213.092	214.099	CCOC(=O)CC1=CC=CC2=C1C=CC=C2	C14H14O2	6.98e-05	1	2	0.979065	0.979065	0.979065	3c
M213_R515_35591	8.59132	213.092	1600537	Bisphenol E	213.092	214.099	CC(C1=CC=C(O)C=C1)C1=CC=C(O)C=C1	C14H14O2	6.98e-05	1	3	0.979065	0.95205	0.979065	3c
M215_R335_36081	5.58413	215.129	2172182	Undecanedioic acid	215.129	216.136	OC(=O)CCCCCCCCCC(O)=O	C11H20O4	2.03e-05	1	4	0.850865	0.808837	0.850865	3c
M221_R349_37129	5.81526	221.118	1074586	Hexyl salicylate	221.118	222.126	CCCCCCOC1=C(C=CC=C1)C(O)=O	C13H18O3	2.48e-05	1	1	1	1	1	3c
M221_R349_37129	5.81526	221.118	1074586	Hexylparaben	221.118	222.126	CCCCCCOC(=O)C1=CC=C(O)C=C1	C13H18O3	2.48e-05	1	8	1	0.969631	1	3c
M223_R319_37320	5.32039	223.007	2471776	Potassium 6-hydroxynaphthalene-2-sulfonate	223.007	224.014	OC1=CC2=C(C=C1)C=C(C=C2)S(O)(=O)=O	C10H8O4S	5.8e-05	1	1	1	1	1	3c
M223_R319_37320	5.32039	223.007	2471776	Sodium 6-hydroxynaphthalene-2-sulfonate	223.007	224.014	OC1=CC2=C(C=C1)C=C(C=C2)S(O)(=O)=O	C10H8O4S	5.8e-05	1	1	1	1	1	3c
M224_R281_37508	4.67741	223.973	1035928	1-Chloro-2-nitro-4-(trifluoromethyl)benzene	223.973	224.98	[O-][N+](=O)C1=C(Cl)C=CC(=C1)C(F)(F)F	C7H3ClF3NO2	4.01e-05		1		0.856555	0.856555	3c
M225_R511_37863	8.51092	225.15	860290	Methyl dihydrojasmonate	225.15	226.157	CCCCCC1C(CC(=O)OC)CCC1=O	C13H22O3	2.91e-05	1	1	0.858078	0.858078	0.858078	3c
M225_R91_37814	1.51192	225.113	344605	1,3-Butyleneglycol dimethacrylate	225.113	226.121	CC(CCOC(=O)C(C)=C)OC(=O)C(C)=C	C12H18O4	0.000121396	1	3	0.731463	0.728112	0.731463	3c
M225_R91_37814	1.51192	225.113	344605	Butane-1,4-diyl bis(2-methylprop-2-enoate)	225.113	226.121	CC(=C)C(=O)OCCCCOC(=O)C(C)=C	C12H18O4	0.000121396	1	2	0.731463	0.728112	0.731463	3c
M225_R91_37814	1.51192	225.113	344605	1,6-Hexanediol diacrylate	225.113	226.121	C=CC(=O)OCCCCCCOC(=O)C=C	C12H18O4	0.000121396	1	1	0.731463	0.728112	0.731463	3c
M230_R437_38748	7.28922	230.038	120458	2-Amino-5-chlorobenzophenone	230.038	231.045	NC1=CC=C(Cl)C=C1C(=O)C1=CC=CC=C1	C13H10ClNO	-3.44e-05	3	1	0.976593	0.960491	0.976593	3c
M243_R492_40701	8.20279	243.16	285320	Tridecanedioic acid	243.16	244.167	OC(=O)CCCCCCCCCCCC(O)=O	C13H24O4	-7.72e-05	1	1	0.969229	0.969229	0.969229	3c
M249_R73_41640	1.22337	249.113	3480181	Cinoxate	249.113	250.121	CCOCCOC(=O)\C=C/C1=CC=C(OC)C=C1	C14H18O4	-0.000157604	1	3	0.993991	0.993838	0.995415	3c
M253_R374_42130	6.24064	253.12	407979	Midodrine hydrochloride	253.119	254.127	COC1=CC=C(OC)C(=C1)C(O)CNC(=O)CN	C12H18N2O4	0.000124646	1	1	0.966021	0.929709	0.966021	3c
M255_R412_42330	6.87006	255.066	2854641	Monobenzyl phthalate	255.066	256.074	OC(=O)C1=C(C=CC=C1)C(=O)OCC1=CC=CC=C1	C15H12O4	2.46e-05	1	1	0.993668	0.993668	0.993668	3c
M257_R375_42725	6.24539	257.176	995784	Diethyl decanedioate	257.176	258.183	CCOC(=O)CCCCCCCCC(=O)OCC	C14H26O4	0.00015414	1	3	0.914587	0.887021	0.914587	3c
M257_R375_42725	6.24539	257.176	995784	Dibutyl hexanedioate	257.176	258.183	CCCCOC(=O)CCCCC(=O)OCCCC	C14H26O4	0.00015414	1	2	0.914587	0.817983	0.914587	3c
M257_R419_42721	6.98911	257.176	851437	Diethyl decanedioate	257.176	258.183	CCOC(=O)CCCCCCCCC(=O)OCC	C14H26O4	0.00010264	1	3	0.998391	0.971559	0.998391	3c
M257_R419_42721	6.98911	257.176	851437	Dibutyl hexanedioate	257.176	258.183	CCCCOC(=O)CCCCC(=O)OCCCC	C14H26O4	0.00010264	1	2	0.998391	0.971559	0.998391	3c
M257_R438_42708	7.29734	257.176	3738297	Diethyl decanedioate	257.176	258.183	CCOC(=O)CCCCCCCCC(=O)OCC	C14H26O4	4.47e-06	1	3	0.998807	0.966425	0.998807	3c
M257_R438_42708	7.29734	257.176	3738297	Dibutyl hexanedioate	257.176	258.183	CCCCOC(=O)CCCCC(=O)OCCCC	C14H26O4	4.47e-06	1	2	0.998807	0.964737	0.998807	3c
M257_R466_42709	7.76852	257.176	1131271	Diethyl decanedioate	257.176	258.183	CCOC(=O)CCCCCCCCC(=O)OCC	C14H26O4	6.64e-06	1	3	1	0.799633	1	3c
M257_R466_42709	7.76852	257.176	1131271	Dibutyl hexanedioate	257.176	258.183	CCCCOC(=O)CCCCC(=O)OCCCC	C14H26O4	6.64e-06	1	2	1	0.888885	1	3c
M265_R162_43727	2.69744	265.119	988516	1-tert-Butyl-3,4,5-trimethyl-2,6-dinitrobenzene	265.119	266.127	CC1=C(C)C(=C(C(=C1C)[N+]([O-])=O)C(C)(C)C)[N+]([O-])=O	C13H18N2O4	4.06e-06	1	1	1	0.983451	1	3c
M265_R215_43728	3.5764	265.119	3415874	1-tert-Butyl-3,4,5-trimethyl-2,6-dinitrobenzene	265.119	266.127	CC1=C(C)C(=C(C(=C1C)[N+]([O-])=O)C(C)(C)C)[N+]([O-])=O	C13H18N2O4	6.04e-05	1	1	1	0.984439	1	3c
M265_R68_43725	1.12795	265.119	2491908	1-tert-Butyl-3,4,5-trimethyl-2,6-dinitrobenzene	265.119	266.127	CC1=C(C)C(=C(C(=C1C)[N+]([O-])=O)C(C)(C)C)[N+]([O-])=O	C13H18N2O4	-2.69e-05	1	1	0.993441	0.970566	0.993441	3c
M269_R379_44233	6.31867	269.176	488831	1,4-Dioxacycloheptadecane-5,17-dione	269.176	270.183	O=C1CCCCCCCCCCCC(=O)OCCO1	C15H26O4	3.99e-05	1	1	0.973773	0.963339	0.973773	3c
M269_R425_44229	7.08157	269.176	702215	1,4-Dioxacycloheptadecane-5,17-dione	269.176	270.183	O=C1CCCCCCCCCCCC(=O)OCCO1	C15H26O4	2.69e-05	1	1	1	1	1	3c
M269_R471_44142	7.85153	269.046	2757534	Apigenin	269.046	270.053	OC1=CC=C(C=C1)C1=CC(=O)C2=C(O1)C=C(O)C=C2O	C15H10O5	-2.37e-05	1	2	1	0.988442	1	3c
M269_R471_44142	7.85153	269.046	2757534	Aloe-emodin	269.046	270.053	OCC1=CC2=C(C(O)=C1)C(=O)C1=C(C=CC=C1O)C2=O	C15H10O5	-2.37e-05	1	4	1	0.935622	1	3c
M275_R128_44915	2.13079	275.023	4222511	2-Chloro-5-nitro-N-phenylbenzamide	275.023	276.03	[O-][N+](=O)C1=CC=C(Cl)C(=C1)C(=O)NC1=CC=CC=C1	C13H9ClN2O3	0.000346624	6	1	0.270109	0.887296	0.927498	3c
M275_R219_44912	3.6546	275.023	380874	2-Chloro-5-nitro-N-phenylbenzamide	275.023	276.03	[O-][N+](=O)C1=CC=C(Cl)C(=C1)C(=O)NC1=CC=CC=C1	C13H9ClN2O3	0.000254624	5	1	0.174425	0.828038	0.84621	3c
M275_R59_44911	0.979135	275.023	4572652	2-Chloro-5-nitro-N-phenylbenzamide	275.023	276.03	[O-][N+](=O)C1=CC=C(Cl)C(=C1)C(=O)NC1=CC=CC=C1	C13H9ClN2O3	0.000249957	5	1	0.274269	0.887039	0.928472	3c
M277_R110_45122	1.83675	277.039	404180	Clofencet-potassium	277.039	278.046	CCC1=C(C(O)=O)C(=O)C=NN1C1=CC=C(Cl)C=C1	C13H11ClN2O3	0.00025156	2	1	0.969796	0.725292	0.993653	3c
M281_R286_45495	4.77159	281.103	2025446	Di(2-methoxyethyl) phthalate	281.103	282.11	COCCOC(=O)C1=C(C=CC=C1)C(=O)OCCOC	C14H18O6	-3.11e-05	1	1	0.821181	0.797591	0.821181	3c
M285_R544_46077	9.06952	285.207	1488639	2,5-Bis(tert-butylperoxy)-2,5-dimethyl-3-hexyne	285.207	286.214	CC(C)(C)OOC(C)(C)C#CC(C)(C)OOC(C)(C)C	C16H30O4	-5.42e-05	1	3	1	0.853533	1	3c
M293_R542_46746	9.03254	293.176	3943360	(6)-Gingerol	293.176	294.183	CCCCCC(O)CC(=O)CCC1=CC(OC)=C(O)C=C1	C17H26O4	0.00018494	2	1	1	1	1	3c
M297_R268_47017	4.45932	297.098	875380	Pentaerythritol triacrylate	297.098	298.105	OCC(COC(=O)C=C)(COC(=O)C=C)COC(=O)C=C	C14H18O7	-5.45e-05	2	1	0.992012	0.957156	0.992012	3c
M305_R585_47740	9.75378	305.176	324641	Dipentyl phthalate	305.176	306.183	CCCCCOC(=O)C1=C(C=CC=C1)C(=O)OCCCCC	C18H26O4	2.14e-06	1	1	0.997144	0.93136	0.997144	3c
M333_R478_49702	7.95935	333.207	1094118	Dihexyl phthalate	333.207	334.214	CCCCCCOC(=O)C1=C(C=CC=C1)C(=O)OCCCCCC	C20H30O4	-1.12e-05	2	1	1	0.944331	1	3c
M367_R303_51394	5.04278	367.224	1004695	Perindopril erbumine	367.224	368.231	CCCC(NC(C)C(=O)N1C2CCCCC2CC1C(O)=O)C(=O)OCC	C19H32N2O5	-8.59e-05	1	1	1	0.705118	1	3c
M381_R367_52021	6.10855	381.138	449254	Loratadine	381.138	382.145	CCOC(=O)N1CCC(CC1)=C1C2=C(CCC3=C1N=CC=C3)C=C(Cl)C=C2	C22H23ClN2O2	0.000361796	7	1	0.770229	0.848014	0.867562	3c
M403_R463_52808	7.72451	403.249	44270	Lovastatin	403.249	404.256	CCC(C)C(=O)OC1CC(C)C=C2C=CC(C)C(CCC3CC(O)CC(=O)O3)C12	C24H36O5	-0.0001518	1	1	1	1	1	3c
M464_R335_54731	5.57737	464.301	1479633	Glycocholic acid	464.302	465.309	CC(CCC(=O)NCC(O)=O)C1CCC2C3C(O)CC4CC(O)CCC4(C)C3CC(O)C12C	C26H43NO6	-0.000313894	2	1	1	0.998687	1	3c
M464_R352_54734	5.87271	464.302	2059677	Glycocholic acid	464.302	465.309	CC(CCC(=O)NCC(O)=O)C1CCC2C3C(O)CC4CC(O)CCC4(C)C3CC(O)C12C	C26H43NO6	-0.000154394	2	1	1	1	1	3c
M464_R402_54733	6.70493	464.302	913601	Glycocholic acid	464.302	465.309	CC(CCC(=O)NCC(O)=O)C1CCC2C3C(O)CC4CC(O)CCC4(C)C3CC(O)C12C	C26H43NO6	-0.000207644	3	1	1	1	1	3c
M77_R127_951	2.10962	77.0067	2867827	Dimethyl sulfoxide	77.0067	78.0139	CS(C)=O	C2H6OS	8.03e-05	1	1	0.982098	0.982098	0.982098	3c
M93_R79_3104	1.31765	93.0346	4569606	Phenol	93.0346	94.0419	OC1=CC=CC=C1	C6H6O	4.85e-05	1	1	0.700268	0.700268	0.700268	3c
M93_R79_3104	1.31765	93.0346	4569606	Sodium phenolate	93.0346	94.0419	OC1=CC=CC=C1	C6H6O	4.85e-05	1	1	0.700268	0.700268	0.700268	3c
M94_R105_3197	1.75371	94.0299	4387179	4-Pyridinol	94.0298	95.0371	OC1=CC=NC=C1	C5H5NO	3.87e-05	1	2	1	1	1	3c
M94_R105_3197	1.75371	94.0299	4387179	2-Pyridone	94.0298	95.0371	O=C1NC=CC=C1	C5H5NO	3.87e-05	1	11	1	1	1	3c
M102_R102_5109	1.70661	102.056	783154	N-(2-Hydroxyethyl)acetamide	102.056	103.063	CC(=O)NCCO	C4H9NO2	5.29e-05	1	2	0.834234	0.0563211	0.834234	4a
M102_R134_5112	2.23959	102.056	2753794	Ethyl glycinate hydrochloride	102.056	103.063	CCOC(=O)CN	C4H9NO2	5.91e-05	1	6	0.867656	0.249058	0.867656	4a
M102_R134_5112	2.23959	102.056	2753794	Isobutyl nitrite	102.056	103.063	CC(C)CON=O	C4H9NO2	5.91e-05	1	5	0.867656	0	0.867656	4a
M102_R266_5113	4.43281	102.056	187683	Isobutyl nitrite	102.056	103.063	CC(C)CON=O	C4H9NO2	8.14e-05	1	6	0.831039	0	0.831039	4a
M102_R266_5113	4.43281	102.056	187683	N-(2-Hydroxyethyl)acetamide	102.056	103.063	CC(=O)NCCO	C4H9NO2	8.14e-05	1	2	0.831039	0	0.831039	4a
M107_R109_5899	1.81576	107.05	11729419	Benzyl alcohol	107.05	108.058	OCC1=CC=CC=C1	C7H8O	6.36e-05	1	1	0.814829	0.410771	0.814829	4a
M107_R109_5899	1.81576	107.05	11729419	p-Cresol	107.05	108.058	CC1=CC=C(O)C=C1	C7H8O	6.36e-05	1	2	0.814829	0.410771	0.814829	4a
M107_R109_5899	1.81576	107.05	11729419	m-Cresol	107.05	108.058	CC1=CC(O)=CC=C1	C7H8O	6.36e-05	1	4	0.814829	0.410771	0.814829	4a
M107_R135_5904	2.2538	107.05	3942197	Benzyl alcohol	107.05	108.058	OCC1=CC=CC=C1	C7H8O	7.51e-05	1	1	1	0	1	4a
M107_R135_5904	2.2538	107.05	3942197	p-Cresol	107.05	108.058	CC1=CC=C(O)C=C1	C7H8O	7.51e-05	1	2	1	0	1	4a
M107_R135_5904	2.2538	107.05	3942197	m-Cresol	107.05	108.058	CC1=CC(O)=CC=C1	C7H8O	7.51e-05	1	4	1	0	1	4a
M109_R114_6317	1.90008	109.03	1706652	Hydroquinone	109.03	110.037	OC1=CC=C(O)C=C1	C6H6O2	5.6e-05	1	2	0.984696	0.191347	0.984696	4a
M109_R114_6317	1.90008	109.03	1706652	Resorcinol	109.03	110.037	OC1=CC(O)=CC=C1	C6H6O2	5.6e-05	1	1	0.984696	0.191347	0.984696	4a
M109_R88_6299	1.47356	109.029	3763669	Hydroquinone	109.03	110.037	OC1=CC=C(O)C=C1	C6H6O2	-0.000727647	1	2	0.970076	0.242802	1	4a
M109_R88_6299	1.47356	109.029	3763669	Resorcinol	109.03	110.037	OC1=CC(O)=CC=C1	C6H6O2	-0.000727647	1	1	0.970076	0.242802	1	4a
M110_R112_6543	1.87202	110.025	278988	3-Hydroxy-2-pyridone	110.025	111.032	OC1=CC=CNC1=O	C5H5NO2	4.91e-05	1		0.997952		0.997952	4a
M110_R291_6546	4.85107	110.025	2014661	3-Hydroxy-2-pyridone	110.025	111.032	OC1=CC=CNC1=O	C5H5NO2	6.21e-05	1		0.965974		0.965974	4a
M117_R180_8403	3.00314	117.03	144632	4,5-Dihydroxytetrahydro-2H-imidazol-2-one	117.031	118.038	OC1NC(=O)NC1O	C3H6N2O3	-0.0003746	1	2	0.979727	0.662096	0.979727	4a
M121_R189_9755	3.15561	120.997	250714	2-Propene-1-sulfonic acid, sodium salt	120.996	122.004	OS(=O)(=O)CC=C	C3H6O3S	8.84e-05	1	2	0.990666	0	0.990666	4a
M121_R189_9755	3.15561	120.997	250714	1,3-Propane sultone	120.996	122.004	O=S1(=O)CCCO1	C3H6O3S	8.84e-05	1	1	0.990666	0	0.990666	4a
M127_R271_11640	4.51502	127.051	3315710	5,5-Dimethylhydantoin	127.051	128.059	CC1(C)NC(=O)NC1=O	C5H8N2O2	0.000105385	1	1	0.966119	0.514439	0.966119	4a
M129_R313_12052	5.22027	129.092	367212	4-Methoxy-4-methyl-2-pentanone	129.092	130.099	COC(C)(C)CC(C)=O	C7H14O2	6.23e-05	1	11	0.994776	0.0635325	0.994776	4a
M131_R67_12628	1.12339	131.071	54285339	2-Ethoxyethyl acetate	131.071	132.079	CCOCCOC(C)=O	C6H12O3	2.5e-05	1	5	1	0	1	4a
M131_R67_12628	1.12339	131.071	54285339	Ethyl 3-hydroxybutyrate	131.071	132.079	CCOC(=O)CC(C)O	C6H12O3	2.5e-05	1	2	1	0	1	4a
M131_R67_12628	1.12339	131.071	54285339	Propyl L-lactate	131.071	132.079	CCCOC(=O)C(C)O	C6H12O3	2.5e-05	1	9	1	0	1	4a
M131_R67_12628	1.12339	131.071	54285339	Paraldehyde	131.071	132.079	CC1OC(C)OC(C)O1	C6H12O3	2.5e-05	1	3	1	0	1	4a
M131_R75_12636	1.24456	131.071	5652925	2-Ethoxyethyl acetate	131.071	132.079	CCOCCOC(C)=O	C6H12O3	6.1e-05	1	5	1	0.0995749	1	4a
M131_R75_12636	1.24456	131.071	5652925	Ethyl 3-hydroxybutyrate	131.071	132.079	CCOC(=O)CC(C)O	C6H12O3	6.1e-05	1	2	1	0.0995749	1	4a
M131_R75_12636	1.24456	131.071	5652925	Propyl L-lactate	131.071	132.079	CCCOC(=O)C(C)O	C6H12O3	6.1e-05	1	8	1	0.0995749	1	4a
M131_R75_12636	1.24456	131.071	5652925	Paraldehyde	131.071	132.079	CC1OC(C)OC(C)O1	C6H12O3	6.1e-05	1	3	1	0	1	4a
M131_R86_12643	1.43033	131.071	22056858	2-Ethoxyethyl acetate	131.071	132.079	CCOCCOC(C)=O	C6H12O3	7.52e-05	1	4	1	0.509542	1	4a
M131_R86_12643	1.43033	131.071	22056858	Ethyl 3-hydroxybutyrate	131.071	132.079	CCOC(=O)CC(C)O	C6H12O3	7.52e-05	1	2	1	0.52422	1	4a
M131_R86_12643	1.43033	131.071	22056858	Propyl L-lactate	131.071	132.079	CCCOC(=O)C(C)O	C6H12O3	7.52e-05	1	7	1	0.52422	1	4a
M131_R86_12643	1.43033	131.071	22056858	Paraldehyde	131.071	132.079	CC1OC(C)OC(C)O1	C6H12O3	7.52e-05	1	3	1	0.509542	1	4a
M135_R284_13922	4.72654	135.012	1242529	Sodium 2-methylprop-2-ene-1-sulfonate	135.012	136.019	CC(=C)CS(O)(=O)=O	C4H8O3S	8.73e-05	1	1	0.809333	0	0.809333	4a
M136_R93_14273	1.55435	136.04	1284310	2-Nitrotoluene	136.04	137.048	CC1=CC=CC=C1[N+]([O-])=O	C7H7NO2	3.12e-05	1	9	1	0	1	4a
M136_R93_14273	1.55435	136.04	1284310	4-Nitrotoluene	136.04	137.048	CC1=CC=C(C=C1)[N+]([O-])=O	C7H7NO2	3.12e-05	1	6	1	0	1	4a
M136_R93_14273	1.55435	136.04	1284310	3-Nitrotoluene	136.04	137.048	CC1=CC(=CC=C1)[N+]([O-])=O	C7H7NO2	3.12e-05	1	8	1	0	1	4a
M137_R112_14655	1.85845	137.036	1657693	2-Nitroaniline	137.036	138.043	NC1=CC=CC=C1[N+]([O-])=O	C6H6N2O2	6.3e-05	1	4	0.991474	0	0.991474	4a
M137_R112_14655	1.85845	137.036	1657693	Cupferron	137.036	138.043	ON(N=O)C1=CC=CC=C1	C6H6N2O2	6.3e-05	1	9	0.991474	0	0.991474	4a
M137_R112_14655	1.85845	137.036	1657693	4-Nitroaniline	137.036	138.043	NC1=CC=C(C=C1)[N+]([O-])=O	C6H6N2O2	6.3e-05	1	1	0.991474	0	0.991474	4a
M137_R276_14654	4.59783	137.036	1039693	Cupferron	137.036	138.043	ON(N=O)C1=CC=CC=C1	C6H6N2O2	4.88e-05	1	9	0.980282	0.0495002	0.980282	4a
M137_R276_14654	4.59783	137.036	1039693	4-Nitroaniline	137.036	138.043	NC1=CC=C(C=C1)[N+]([O-])=O	C6H6N2O2	4.88e-05	1	1	0.980282	0.0495002	0.980282	4a
M137_R418_14651	6.96665	137.036	101677	Cupferron	137.036	138.043	ON(N=O)C1=CC=CC=C1	C6H6N2O2	4.44e-05	1	9	0.996935	0.0566644	0.996935	4a
M137_R418_14651	6.96665	137.036	101677	4-Nitroaniline	137.036	138.043	NC1=CC=C(C=C1)[N+]([O-])=O	C6H6N2O2	4.44e-05	1	2	0.996935	0.109544	0.996935	4a
M138_R403_14891	6.71302	138.02	721067	2-Nitrophenol	138.02	139.027	OC1=C(C=CC=C1)[N+]([O-])=O	C6H5NO3	5e-05	1	4	0.991696	0.53242	0.992879	4a
M138_R403_14891	6.71302	138.02	721067	Sodium 2-nitrophenolate	138.02	139.027	OC1=C(C=CC=C1)[N+]([O-])=O	C6H5NO3	5e-05	1	4	0.991696	0.53242	0.992879	4a
M141_R56_15805	0.934694	141.056	1015169	5-Ethyl-3-hydroxy-4-methylfuran-2(5H)-one	141.056	142.063	CCC1OC(=O)C(O)=C1C	C7H10O3	0.000214672	1		0.858667		0.858667	4a
M142_R257_16042	4.28042	142.051	863180	2-Methoxyethyl cyanoacetate	142.051	143.058	COCCOC(=O)CC#N	C6H9NO3	3.56e-05	1	2	0.98625	0.162026	0.98625	4a
M143_R126_16309	2.10292	143.035	1399509	3,6-Dimethyl-2,5-dioxo-1,4-dioxane	143.035	144.042	CC1OC(=O)C(C)OC1=O	C6H8O4	0.000331916	1	3	0.994842	0	0.994842	4a
M143_R50_16306	0.829891	143.035	3681241	3,6-Dimethyl-2,5-dioxo-1,4-dioxane	143.035	144.042	CC1OC(=O)C(C)OC1=O	C6H8O4	0.000317516	1	3	0.934713	0.164947	0.934713	4a
M145_R112_16917	1.87332	145.051	50060471	1,2-Ethanediol diacetate	145.051	146.058	CC(=O)OCCOC(C)=O	C6H10O4	7.17e-05	1	6	0.990836	0	0.990836	4a
M148_R145_17785	2.41915	148.062	367575	2-Ethyl-2-nitro-1,3-propanediol	148.062	149.069	CCC(CO)(CO)[N+]([O-])=O	C5H11NO4	0.00044512	1	1	0.803705	0.245325	0.803705	4a
M149_R130_18094	2.15838	149.082	2400531	Triethylene glycol	149.082	150.089	OCCOCCOCCO	C6H14O4	3.4e-05	1	1	0.885621	0.106084	0.885621	4a
M150_R300_18170	4.99729	150.002	1698259	1,2-Benzisothiazolin-3-one	150.002	151.009	O=C1NSC2=C1C=CC=C2	C7H5NOS	2.62e-05	1	1	0.702299	0.503409	0.838651	4a
M152_R324_18652	5.3982	152.012	3838153	Fosamine ammonium	152.012	153.019	CCOP(O)(=O)C(N)=O	C3H8NO4P	-0.000256664	1	1	1	0	1	4a
M152_R461_18685	7.68353	152.035	563649	1-Methoxy-2-nitrobenzene	152.035	153.043	COC1=C(C=CC=C1)[N+]([O-])=O	C7H7NO3	2.04e-05	1	4	0.967429	0.653236	0.967429	4a
M152_R461_18685	7.68353	152.035	563649	4-Nitrobenzyl alcohol	152.035	153.043	OCC1=CC=C(C=C1)[N+]([O-])=O	C7H7NO3	2.04e-05	1	7	0.967429	0.653236	0.967429	4a
M152_R485_18680	8.08219	152.035	195442	1-Methoxy-2-nitrobenzene	152.035	153.043	COC1=C(C=CC=C1)[N+]([O-])=O	C7H7NO3	-2.3e-06	1	4	0.984467	0.354435	0.985881	4a
M152_R485_18680	8.08219	152.035	195442	4-Nitrobenzyl alcohol	152.035	153.043	OCC1=CC=C(C=C1)[N+]([O-])=O	C7H7NO3	-2.3e-06	1	7	0.984467	0.354435	0.985881	4a
M153_R198_19041	3.29787	153.031	2599937	4-Amino-2-nitrophenol	153.031	154.038	NC1=CC(=C(O)C=C1)[N+]([O-])=O	C6H6N2O3	9.78e-05	1	3	0.725666	0.160141	0.725666	4a
M153_R198_19041	3.29787	153.031	2599937	2-Amino-4-nitrophenol	153.031	154.038	NC1=C(O)C=CC(=C1)[N+]([O-])=O	C6H6N2O3	9.78e-05	1	1	0.725666	0.160141	0.725666	4a
M153_R198_19041	3.29787	153.031	2599937	2-Amino-5-nitrophenol	153.031	154.038	NC1=C(O)C=C(C=C1)[N+]([O-])=O	C6H6N2O3	9.78e-05	1	2	0.725666	0.160141	0.725666	4a
M157_R111_20206	1.84369	157.062	175933	1-(Hydroxymethyl)-5,5-dimethylhydantoin	157.062	158.069	CC1(C)N(CO)C(=O)NC1=O	C6H10N2O3	-9.45e-05	1	1	0.902029	0.0392511	0.902029	4a
M157_R111_20206	1.84369	157.062	175933	N-Nitrosobis(2-oxopropyl)amine	157.062	158.069	CC(=O)CN(CC(C)=O)N=O	C6H10N2O3	-9.45e-05	1	3	0.902029	0.0392511	0.902029	4a
M159_R116_20760	1.93727	159.078	2671880	Daminozide	159.078	160.085	CN(C)NC(=O)CCC(O)=O	C6H12N2O3	4.42e-05	1	2	0.98172	0.09757	0.98172	4a
M159_R241_20781	4.02113	159.078	245584	Daminozide	159.078	160.085	CN(C)NC(=O)CCC(O)=O	C6H12N2O3	0.000118875	1	2	0.806722	0	0.806722	4a
M159_R278_20819	4.62818	159.103	412662	2-Butoxyethyl acetate	159.103	160.11	CCCCOCCOC(C)=O	C8H16O3	4.83e-05	1	1	0.7121	0.473541	0.7121	4a
M159_R303_20774	5.05654	159.078	1644156	Daminozide	159.078	160.085	CN(C)NC(=O)CCC(O)=O	C6H12N2O3	7.44e-05	1	2	1	0.511506	1	4a
M159_R55_20751	0.918865	159.077	1369845	Daminozide	159.078	160.085	CN(C)NC(=O)CCC(O)=O	C6H12N2O3	-4.4e-05	1	1	0.703909	0.242964	0.703909	4a
M159_R61_20725	1.02051	159.066	8178333	Diethyl propanedioate	159.066	160.074	CCOC(=O)CC(=O)OCC	C7H12O4	8.33e-05	1	3	0.93845	0.183928	0.93845	4a
M159_R61_20725	1.02051	159.066	8178333	Propylene glycol diacetate	159.066	160.074	CC(COC(C)=O)OC(C)=O	C7H12O4	8.33e-05	1	6	0.93845	0.183928	0.93845	4a
M159_R97_20724	1.61022	159.066	38183778	Dimethyl glutarate	159.066	160.074	COC(=O)CCCC(=O)OC	C7H12O4	1.43e-05	1	2	0.998842	0.552973	0.998842	4a
M159_R97_20724	1.61022	159.066	38183778	Diethyl propanedioate	159.066	160.074	CCOC(=O)CC(=O)OCC	C7H12O4	1.43e-05	1	3	0.998842	0	0.998842	4a
M159_R97_20724	1.61022	159.066	38183778	Propylene glycol diacetate	159.066	160.074	CC(COC(C)=O)OC(C)=O	C7H12O4	1.43e-05	1	6	0.998842	0	0.998842	4a
M161_R87_21304	1.45586	161.025	3404200	Umbelliferone	161.024	162.032	OC1=CC=C2C=CC(=O)OC2=C1	C9H6O3	0.00010815	1	1	0.923944	0.594502	0.943899	4a
M161_R87_21304	1.45586	161.025	3404200	4-Methylphthalic anhydride	161.024	162.032	CC1=CC2=C(C=C1)C(=O)OC2=O	C9H6O3	0.00010815	1	2	0.923944	0.594502	0.943899	4a
M163_R101_21975	1.69055	163.051	735598	Ricinine	163.051	164.059	COC1=C(C#N)C(=O)N(C)C=C1	C8H8N2O2	1.96e-05	1	2	0.970431	0.0488023	0.970431	4a
M163_R101_21975	1.69055	163.051	735598	1,4-Dimethyl-2,6-dioxo-1,2,5,6-tetrahydropyridine-3-carbonitrile	163.051	164.059	CN1C(=O)CC(C)=C(C#N)C1=O	C8H8N2O2	1.96e-05	1	5	0.970431	0.0488023	0.970431	4a
M167_R66_23373	1.0928	167.083	479318	3,3'-(Ethylenedioxy)dipropiononitrile	167.083	168.09	N#CCCOCCOCCC#N	C8H12N2O2	0.000123578	1	3	0.964413	0	0.964413	4a
M167_R73_23399	1.22143	167.108	1970827	Limonene dioxide	167.108	168.115	CC1OC1C1CCC2(C)OC2C1	C10H16O2	0.000120367	1	1	0.88939	0.663491	0.88939	4a
M167_R73_23399	1.22143	167.108	1970827	Geranic acid	167.108	168.115	CC(C)=CCC\C(C)=C/C(O)=O	C10H16O2	0.000120367	1	4	0.88939	0.592279	0.88939	4a
M167_R92_23360	1.52917	167.083	380356	1,6-Diisocyanatohexane	167.083	168.09	O=C=NCCCCCCN=C=O	C8H12N2O2	2.57e-05	1	1	0.800567	0	0.800567	4a
M167_R92_23360	1.52917	167.083	380356	3,3'-(Ethylenedioxy)dipropiononitrile	167.083	168.09	N#CCCOCCOCCC#N	C8H12N2O2	2.57e-05	1	3	0.800567	0	0.800567	4a
M167_R98_23218	1.62755	167.035	6842485	Sodium dehydroacetate	167.035	168.042	C\C(O)=C1/C(=O)OC(C)=CC1=O	C8H8O4	3.03e-05	1		0.997896		0.997896	4a
M171_R89_24489	1.48339	171.066	7807246	Diethyl maleate	171.066	172.074	CCOC(=O)\C=C/C(=O)OCC	C8H12O4	0.000141788	1	1	0.948227	0.0470037	0.948227	4a
M173_R110_25233	1.8353	173.082	5353177	Dimethyl adipate	173.082	174.089	COC(=O)CCCCC(=O)OC	C8H14O4	8.73e-05	1	1	0.898784	0	0.898784	4a
M173_R110_25233	1.8353	173.082	5353177	Diethyl butanedioate	173.082	174.089	CCOC(=O)CCC(=O)OCC	C8H14O4	8.73e-05	1	3	0.898784	0	0.898784	4a
M173_R110_25233	1.8353	173.082	5353177	Dimethoxane	173.082	174.089	CC1CC(OC(C)=O)OC(C)O1	C8H14O4	8.73e-05	1	6	0.898784	0	0.898784	4a
M173_R110_25233	1.8353	173.082	5353177	Ethylene glycol diglycidyl ether	173.082	174.089	C(COCC1CO1)OCC1CO1	C8H14O4	8.73e-05	1	4	0.898784	0	0.898784	4a
M173_R271_25089	4.52112	173.036	542012	Toluene-2,4-diisocyanate	173.036	174.043	CC1=CC=C(C=C1N=C=O)N=C=O	C9H6N2O2	9.77e-06	1	1	0.96151	0	0.96151	4a
M173_R294_25222	4.89853	173.072	3055908	1-Phenyl-3-methyl-5-pyrazolone	173.072	174.079	CC1=NN(C(=O)C1)C1=CC=CC=C1	C10H10N2O	8e-05	1	1	0.814099	0.10609	0.820983	4a
M173_R84_25236	1.39658	173.082	28367715	Dimethyl adipate	173.082	174.089	COC(=O)CCCCC(=O)OC	C8H14O4	0.000122399	1	2	0.899799	0	0.899799	4a
M173_R84_25236	1.39658	173.082	28367715	Diethyl butanedioate	173.082	174.089	CCOC(=O)CCC(=O)OCC	C8H14O4	0.000122399	1	4	0.899799	0	0.899799	4a
M173_R84_25236	1.39658	173.082	28367715	Dimethoxane	173.082	174.089	CC1CC(OC(C)=O)OC(C)O1	C8H14O4	0.000122399	1	6	0.899799	0	0.899799	4a
M173_R84_25236	1.39658	173.082	28367715	Ethylene glycol diglycidyl ether	173.082	174.089	C(COCC1CO1)OCC1CO1	C8H14O4	0.000122399	1	3	0.899799	0	0.899799	4a
M173_R96_25216	1.60754	173.072	631860	1-Phenyl-3-methyl-5-pyrazolone	173.072	174.079	CC1=NN(C(=O)C1)C1=CC=CC=C1	C10H10N2O	-2.81e-05	1	1	0.882914	0	0.882914	4a
M179_R307_26716	5.11935	179.108	300206	2-tert-Butyl-4-methoxyphenol	179.108	180.115	COC1=CC=C(O)C(=C1)C(C)(C)C	C11H16O2	7.27e-05	1	1	0.726115	0.192335	0.726115	4a
M179_R307_26716	5.11935	179.108	300206	2-Phenylpropionaldehyde dimethyl acetal	179.108	180.115	COC(OC)C(C)C1=CC=CC=C1	C11H16O2	7.27e-05	1	3	0.726115	0.538195	0.726115	4a
M179_R307_26716	5.11935	179.108	300206	Olivetol	179.108	180.115	CCCCCC1=CC(O)=CC(O)=C1	C11H16O2	7.27e-05	1	2	0.726115	0.524006	0.726115	4a
M181_R288_27195	4.79789	181.026	2270715	2,3-Dinitrotoluene	181.025	182.033	CC1=CC=CC(=C1[N+]([O-])=O)[N+]([O-])=O	C7H6N2O4	9.53e-05	1	2	0.980363	0	0.980363	4a
M181_R288_27195	4.79789	181.026	2270715	3,4-Dinitrotoluene	181.025	182.033	CC1=CC=C(C(=C1)[N+]([O-])=O)[N+]([O-])=O	C7H6N2O4	9.53e-05	1	4	0.980363	0	0.980363	4a
M181_R288_27195	4.79789	181.026	2270715	2,6-Dinitrotoluene	181.025	182.033	CC1=C(C=CC=C1[N+]([O-])=O)[N+]([O-])=O	C7H6N2O4	9.53e-05	1	5	0.980363	0	0.980363	4a
M181_R288_27195	4.79789	181.026	2270715	2,4-Dinitrotoluene	181.025	182.033	CC1=C(C=C(C=C1)[N+]([O-])=O)[N+]([O-])=O	C7H6N2O4	9.53e-05	1	1	0.980363	0	0.980363	4a
M181_R57_27265	0.955967	181.062	2588122	4-Ethoxy-2-nitroaniline	181.062	182.069	CCOC1=CC(=C(N)C=C1)[N+]([O-])=O	C8H10N2O3	0.000267939	1	1	0.908364	0.193929	0.908364	4a
M181_R90_27222	1.49567	181.051	4318174	2,6-Dimethoxybenzoic acid	181.051	182.058	COC1=CC=CC(OC)=C1C(O)=O	C9H10O4	0.000280052	1	3	0.813732	0.605254	0.813732	4a
M185_R67_28432	1.11248	185.082	3764910	Ethyl 3-acetyl-4-oxopentanoate	185.082	186.089	CCOC(=O)CC(C(C)=O)C(C)=O	C9H14O4	0.000102524	1	9	0.990121	0.0781733	0.990121	4a
M187_R247_29156	4.1127	187.098	32230404	Nonanedioic acid	187.098	188.105	OC(=O)CCCCCCCC(O)=O	C9H16O4	8.96e-05	1	1	0.873663	0.0657525	0.873663	4a
M187_R247_29156	4.1127	187.098	32230404	2-(2-Ethoxyethoxy)ethyl prop-2-enoate	187.098	188.105	CCOCCOCCOC(=O)C=C	C9H16O4	8.96e-05	1	2	0.873663	0	0.873663	4a
M187_R247_29156	4.1127	187.098	32230404	Ethyl 2,4-dimethyl-1,3-dioxolane-2-acetate	187.098	188.105	CCOC(=O)CC1(C)OCC(C)O1	C9H16O4	8.96e-05	1	3	0.873663	0	0.873663	4a
M187_R67_29158	1.11663	187.098	6166381	Nonanedioic acid	187.098	188.105	OC(=O)CCCCCCCC(O)=O	C9H16O4	0.00010821	1	1	0.871165	0	0.871165	4a
M187_R67_29158	1.11663	187.098	6166381	2-(2-Ethoxyethoxy)ethyl prop-2-enoate	187.098	188.105	CCOCCOCCOC(=O)C=C	C9H16O4	0.00010821	1	2	0.871165	0	0.871165	4a
M187_R67_29158	1.11663	187.098	6166381	Ethyl 2,4-dimethyl-1,3-dioxolane-2-acetate	187.098	188.105	CCOC(=O)CC1(C)OCC(C)O1	C9H16O4	0.00010821	1	3	0.871165	0	0.871165	4a
M187_R78_29161	1.29247	187.098	115901454	Nonanedioic acid	187.098	188.105	OC(=O)CCCCCCCC(O)=O	C9H16O4	0.00011946	1	1	0.877438	0	0.877438	4a
M187_R78_29161	1.29247	187.098	115901454	2-(2-Ethoxyethoxy)ethyl prop-2-enoate	187.098	188.105	CCOCCOCCOC(=O)C=C	C9H16O4	0.00011946	1	2	0.877438	0	0.877438	4a
M187_R78_29161	1.29247	187.098	115901454	Ethyl 2,4-dimethyl-1,3-dioxolane-2-acetate	187.098	188.105	CCOC(=O)CC1(C)OCC(C)O1	C9H16O4	0.00011946	1	3	0.877438	0	0.877438	4a
M188_R325_29421	5.41371	188.072	19522771	N-Isopropylphthalimide	188.072	189.079	CC(C)N1C(=O)C2=C(C=CC=C2)C1=O	C11H11NO2	0.00016086	1	1	0.998295	0.190487	0.998295	4a
M188_R84_29417	1.39797	188.072	11720891	N-Isopropylphthalimide	188.072	189.079	CC(C)N1C(=O)C2=C(C=CC=C2)C1=O	C11H11NO2	0.00012036	1	1	0.959796	0.587179	0.959796	4a
M192_R101_30589	1.69157	192.067	946365	4-Acetylaminophenylacetic acid	192.067	193.074	CC(=O)NC1=CC=C(CC(O)=O)C=C1	C10H11NO3	3.45e-05	1	1	0.837678	0.373534	0.839597	4a
M192_R73_30585	1.22056	192.067	5429534	4-Acetylaminophenylacetic acid	192.067	193.074	CC(=O)NC1=CC=C(CC(O)=O)C=C1	C10H11NO3	-4.28e-05	1	1	0.989965	0.515873	0.989965	4a
M194_R120_31063	1.99278	194.046	35665613	5-Ethyl-2,3-pyridinedicarboxylic acid	194.046	195.053	CCC1=CC(C(O)=O)=C(N=C1)C(O)=O	C9H9NO4	1.69e-05	1	2	1	0.695706	1	4a
M195_R80_31423	1.33623	195.066	6973987	Diprop-2-en-1-yl (2Z)-but-2-enedioate	195.066	196.074	C=CCOC(=O)\C=C/C(=O)OCC=C	C10H12O4	0.000136255	1	8	0.93266	0.494093	0.93266	4a
M196_R206_31690	3.42822	196.073	7397154	HC Red 3	196.073	197.08	NC1=CC(=C(NCCO)C=C1)[N+]([O-])=O	C8H11N3O3	9.2e-05	1	1	0.771676	0.339264	0.771676	4a
M197_R159_31844	2.64548	197.032	275094	Nitrofurazone	197.032	198.039	NC(=O)N\N=C\C1=CC=C(O1)[N+]([O-])=O	C6H6N4O4	0.00015103	1		0.722871		0.722871	4a
M197_R68_31997	1.12511	197.082	2069651	2,2'-[Benzene-1,3-diylbis(oxy)]diethanol	197.082	198.089	OCCOC1=CC(OCCO)=CC=C1	C10H14O4	7.69e-05	1	5	0.889577	0.213832	0.889577	4a
M197_R68_31997	1.12511	197.082	2069651	Guaifenesin	197.082	198.089	COC1=CC=CC=C1OCC(O)CO	C10H14O4	7.69e-05	1	1	0.889577	0.213832	0.889577	4a
M197_R68_31997	1.12511	197.082	2069651	1,3-Butylene diacrylate	197.082	198.089	CC(CCOC(=O)C=C)OC(=O)C=C	C10H14O4	7.69e-05	1	7	0.889577	0.20075	0.889577	4a
M197_R68_31997	1.12511	197.082	2069651	Ethylene glycol dimethacrylate	197.082	198.089	CC(=C)C(=O)OCCOC(=O)C(C)=C	C10H14O4	7.69e-05	1	2	0.889577	0.18038	0.889577	4a
M197_R68_31997	1.12511	197.082	2069651	1,4-Butanediol diacrylate	197.082	198.089	C=CC(=O)OCCCCOC(=O)C=C	C10H14O4	7.69e-05	1	4	0.889577	0.20075	0.889577	4a
M199_R66_32542	1.10095	199.098	1291198	Dimethyl hexahydroterephthalate	199.098	200.105	COC(=O)C1CCC(CC1)C(=O)OC	C10H16O4	9.91e-05	1	1	0.985211	0.464662	0.985211	4a
M201_R285_33018	4.75719	201.113	9454624	Dibutyl ethanedioate	201.113	202.121	CCCCOC(=O)C(=O)OCCCC	C10H18O4	7.31e-05	1	3	0.949497	0.060465	0.949497	4a
M201_R285_33018	4.75719	201.113	9454624	Dipropan-2-yl butanedioate	201.113	202.121	CC(C)OC(=O)CCC(=O)OC(C)C	C10H18O4	7.31e-05	1	9	0.949497	0.060465	0.949497	4a
M201_R285_33018	4.75719	201.113	9454624	3,6,9,12-Tetraoxatetradeca-1,13-diene	201.113	202.121	C=COCCOCCOCCOC=C	C10H18O4	7.31e-05	1	7	0.949497	0.060465	0.949497	4a
M201_R76_33033	1.27321	201.113	29408229	Dibutyl ethanedioate	201.113	202.121	CCCCOC(=O)C(=O)OCCCC	C10H18O4	0.000172825	1	3	0.933922	0.260591	0.933922	4a
M201_R76_33033	1.27321	201.113	29408229	Dipropan-2-yl butanedioate	201.113	202.121	CC(C)OC(=O)CCC(=O)OC(C)C	C10H18O4	0.000172825	1	7	0.933922	0.260591	0.933922	4a
M201_R76_33033	1.27321	201.113	29408229	3,6,9,12-Tetraoxatetradeca-1,13-diene	201.113	202.121	C=COCCOCCOCCOC=C	C10H18O4	0.000172825	1	6	0.933922	0.260591	0.933922	4a
M203_R74_33537	1.2278	203.129	10028799	2-(2-Butoxyethoxy)ethyl acetate	203.129	204.136	CCCCOCCOCCOC(C)=O	C10H20O4	7.02e-05	1	1	0.894064	0.184844	0.894064	4a
M203_R74_33537	1.2278	203.129	10028799	3-Hydroxy-2,2-dimethylpropyl 3-hydroxy-2,2-dimethylpropanoate	203.129	204.136	CC(C)(CO)COC(=O)C(C)(C)CO	C10H20O4	7.02e-05	1	2	0.894064	0.295256	0.894064	4a
M213_R489_35696	8.14472	213.15	877843	2,2-Bis[(prop-2-en-1-yloxy)methyl]butan-1-ol	213.15	214.157	CCC(CO)(COCC=C)COCC=C	C12H22O3	-3.36e-06	1	1	0.835717	0.220057	0.835717	4a
M213_R590_35705	9.83944	213.15	606378	Ethyl 2-acetyloctanoate	213.15	214.157	CCCCCCC(C(C)=O)C(=O)OCC	C12H22O3	6.49e-05	1	4	0.971549	0.258676	0.971549	4a
M213_R590_35705	9.83944	213.15	606378	2,2-Bis[(prop-2-en-1-yloxy)methyl]butan-1-ol	213.15	214.157	CCC(CO)(COCC=C)COCC=C	C12H22O3	6.49e-05	1	1	0.971549	0.32097	0.971549	4a
M215_R335_36081	5.58413	215.129	2172182	Dimethyl nonanedioate	215.129	216.136	COC(=O)CCCCCCCC(=O)OC	C11H20O4	2.03e-05	1	2	0.850865	0.346344	0.850865	4a
M215_R335_36081	5.58413	215.129	2172182	1-Butoxy-1-oxopropan-2-yl butanoate	215.129	216.136	CCCCOC(=O)C(C)OC(=O)CCC	C11H20O4	2.03e-05	1	3	0.850865	0	0.850865	4a
M215_R335_36081	5.58413	215.129	2172182	Neopentyl glycol diglycidyl ether	215.129	216.136	CC(C)(COCC1CO1)COCC1CO1	C11H20O4	2.03e-05	1	1	0.850865	0.346344	0.850865	4a
M215_R342_36085	5.70658	215.129	1824625	Undecanedioic acid	215.129	216.136	OC(=O)CCCCCCCCCC(O)=O	C11H20O4	4.63e-05	1	4	0.833463	0.236726	0.833463	4a
M215_R342_36085	5.70658	215.129	1824625	Dimethyl nonanedioate	215.129	216.136	COC(=O)CCCCCCCC(=O)OC	C11H20O4	4.63e-05	1	2	0.833463	0.0858491	0.833463	4a
M215_R342_36085	5.70658	215.129	1824625	1-Butoxy-1-oxopropan-2-yl butanoate	215.129	216.136	CCCCOC(=O)C(C)OC(=O)CCC	C11H20O4	4.63e-05	1	3	0.833463	0	0.833463	4a
M215_R342_36085	5.70658	215.129	1824625	Neopentyl glycol diglycidyl ether	215.129	216.136	CC(C)(COCC1CO1)COCC1CO1	C11H20O4	4.63e-05	1	1	0.833463	0.0858491	0.833463	4a
M220_R265_36988	4.41086	220.098	301658	Carbofuran	220.098	221.105	CNC(=O)OC1=CC=CC2=C1OC(C)(C)C2	C12H15NO3	-1.89e-06	1	1	1	0.568403	1	4a
M220_R265_36988	4.41086	220.098	301658	N-(4-Ethoxyphenyl)-3-oxobutanamide	220.098	221.105	CCOC1=CC=C(NC(=O)CC(C)=O)C=C1	C12H15NO3	-1.89e-06	1	3	1	0.552901	1	4a
M220_R265_36988	4.41086	220.098	301658	Metaxalone	220.098	221.105	CC1=CC(OCC2CNC(=O)O2)=CC(C)=C1	C12H15NO3	-1.89e-06	1	2	1	0.568403	1	4a
M225_R383_37813	6.38141	225.113	407201	1,3-Butyleneglycol dimethacrylate	225.113	226.121	CC(CCOC(=O)C(C)=C)OC(=O)C(C)=C	C12H18O4	0.000118996	1	3	0.960569	0.448883	0.960569	4a
M225_R383_37813	6.38141	225.113	407201	Butane-1,4-diyl bis(2-methylprop-2-enoate)	225.113	226.121	CC(=C)C(=O)OCCCCOC(=O)C(C)=C	C12H18O4	0.000118996	1	2	0.960569	0.448883	0.960569	4a
M225_R383_37813	6.38141	225.113	407201	1,6-Hexanediol diacrylate	225.113	226.121	C=CC(=O)OCCCCCCOC(=O)C=C	C12H18O4	0.000118996	1	1	0.960569	0.448883	0.960569	4a
M227_R351_38218	5.84228	227.129	1731971	Dibutyl (2E)-but-2-enedioate	227.129	228.136	CCCCOC(=O)\C=C/C(=O)OCCCC	C12H20O4	5.63e-05	1	1	0.991762	0.13056	0.997408	4a
M227_R73_38226	1.21675	227.129	4064421	Dibutyl (2E)-but-2-enedioate	227.129	228.136	CCCCOC(=O)\C=C/C(=O)OCCCC	C12H20O4	0.000104046	1	1	0.990355	0.309469	0.990355	4a
M229_R349_38646	5.82129	229.145	319319	Dodecanedioic acid	229.145	230.152	OC(=O)CCCCCCCCCCC(O)=O	C12H22O4	-1.57e-05	1	2	0.962504	0	0.962504	4a
M229_R349_38646	5.82129	229.145	319319	Dipropyl hexanedioate	229.145	230.152	CCCOC(=O)CCCCC(=O)OCCC	C12H22O4	-1.57e-05	1	5	0.962504	0	0.962504	4a
M229_R349_38646	5.82129	229.145	319319	Dibutyl butanedioate	229.145	230.152	CCCCOC(=O)CCC(=O)OCCCC	C12H22O4	-1.57e-05	1	3	0.962504	0.07309	0.962504	4a
M229_R349_38646	5.82129	229.145	319319	Diisobutyl succinate	229.145	230.152	CC(C)COC(=O)CCC(=O)OCC(C)C	C12H22O4	-1.57e-05	1	7	0.962504	0.07309	0.962504	4a
M229_R363_38651	6.049	229.145	3210448	Dodecanedioic acid	229.145	230.152	OC(=O)CCCCCCCCCCC(O)=O	C12H22O4	1.3e-05	1	1	0.978224	0.493622	0.978224	4a
M229_R363_38651	6.049	229.145	3210448	Dipropyl hexanedioate	229.145	230.152	CCCOC(=O)CCCCC(=O)OCCC	C12H22O4	1.3e-05	1	5	0.978224	0.129157	0.978224	4a
M229_R363_38651	6.049	229.145	3210448	Dibutyl butanedioate	229.145	230.152	CCCCOC(=O)CCC(=O)OCCCC	C12H22O4	1.3e-05	1	3	0.978224	0.0986523	0.978224	4a
M229_R363_38651	6.049	229.145	3210448	Diisobutyl succinate	229.145	230.152	CC(C)COC(=O)CCC(=O)OCC(C)C	C12H22O4	1.3e-05	1	7	0.978224	0.0986523	0.978224	4a
M229_R70_38643	1.1747	229.145	10352576	Dodecanedioic acid	229.145	230.152	OC(=O)CCCCCCCCCCC(O)=O	C12H22O4	-2.73e-05	1	2	0.749582	0.313049	0.749582	4a
M229_R70_38643	1.1747	229.145	10352576	Dipropyl hexanedioate	229.145	230.152	CCCOC(=O)CCCCC(=O)OCCC	C12H22O4	-2.73e-05	1	5	0.749582	0.237496	0.749582	4a
M229_R70_38643	1.1747	229.145	10352576	Dibutyl butanedioate	229.145	230.152	CCCCOC(=O)CCC(=O)OCCCC	C12H22O4	-2.73e-05	1	3	0.749582	0.237496	0.749582	4a
M229_R70_38643	1.1747	229.145	10352576	Diisobutyl succinate	229.145	230.152	CC(C)COC(=O)CCC(=O)OCC(C)C	C12H22O4	-2.73e-05	1	6	0.749582	0.237496	0.749582	4a
M235_R393_39500	6.54632	235.134	535937	Heptylparaben	235.134	236.141	CCCCCCCOC(=O)C1=CC=C(O)C=C1	C14H20O3	-0.000119381	1	1	0.749669	0.619465	0.749669	4a
M239_R348_40063	5.79377	239.129	650965	2,2-Dimethylpropane-1,3-diyl bis(2-methylprop-2-enoate)	239.129	240.136	CC(=C)C(=O)OCC(C)(C)COC(=O)C(C)=C	C13H20O4	2.08e-05	1	1	0.920431	0	0.920431	4a
M247_R465_41369	7.74814	247.134	262882	2-(3a,4,5,6,7,7a-Hexahydro-1H-4,7-methanoinden-8-yloxy)ethyl prop-2-enoate	247.134	248.141	C=CC(=O)OCCOC1C2CCC1C1C=CCC21	C15H20O3	1.17e-05	1	3	1	0.0977495	1	4a
M249_R73_41640	1.22337	249.113	3480181	Dipropyl phthalate	249.113	250.121	CCCOC(=O)C1=C(C=CC=C1)C(=O)OCCC	C14H18O4	-0.000157604	1	1	0.993991	0.260209	0.995415	4a
M249_R73_41640	1.22337	249.113	3480181	Diisopropyl phthalate	249.113	250.121	CC(C)OC(=O)C1=CC=CC=C1C(=O)OC(C)C	C14H18O4	-0.000157604	1	2	0.993991	0.260209	0.995415	4a
M253_R319_42159	5.31278	253.145	641440	1,6-Hexanediol dimethacrylate	253.145	254.152	CC(=C)C(=O)OCCCCCCOC(=O)C(C)=C	C14H22O4	6.58e-05	1	1	0.728433	0.685321	0.728433	4a
M257_R545_42711	9.07824	257.176	299963	Diethyl decanedioate	257.176	258.183	CCOC(=O)CCCCCCCCC(=O)OCC	C14H26O4	2.35e-05	1	3	0.982296	0.104596	0.984588	4a
M257_R545_42711	9.07824	257.176	299963	Dibutyl hexanedioate	257.176	258.183	CCCCOC(=O)CCCCC(=O)OCCCC	C14H26O4	2.35e-05	1	2	0.982296	0.0671404	0.984588	4a
M269_R72_44234	1.20024	269.176	1962729	1,4-Dioxacycloheptadecane-5,17-dione	269.176	270.183	O=C1CCCCCCCCCCCC(=O)OCCO1	C15H26O4	5.65e-05	1	1	0.792531	0.445855	0.792531	4a
M285_R544_46077	9.06952	285.207	1488639	2,2,4-Trimethyl-1,3-pentanediol diisobutyrate	285.207	286.214	CC(C)C(OC(=O)C(C)C)C(C)(C)COC(=O)C(C)C	C16H30O4	-5.42e-05	1	1	1	0	1	4a
M75_R151_792	2.5169	75.0088	124383004	Glycolic acid	75.0088	76.016	OCC(O)=O	C2H4O3	4.3e-05	1	1	1	0	1	4a
M75_R151_792	2.5169	75.0088	124383004	Glycolic acid sodium salt	75.0088	76.016	OCC(O)=O	C2H4O3	4.3e-05	1	1	1	0	1	4a
M75_R51_794	0.854726	75.0088	928563	Glycolic acid	75.0088	76.016	OCC(O)=O	C2H4O3	7.19e-05	1	1	1	0	1	4a
M75_R51_794	0.854726	75.0088	928563	Glycolic acid sodium salt	75.0088	76.016	OCC(O)=O	C2H4O3	7.19e-05	1	1	1	0	1	4a
M77_R127_951	2.10962	77.0067	2867827	2-Mercaptoethanol	77.0067	78.0139	OCCS	C2H6OS	8.03e-05	1	2	0.982098	0	0.982098	4a
M95_R140_3364	2.33757	94.9809	2976583	Hydroxymethanesulfinic acid monosodium salt dihydrate	94.9808	95.9881	OCS(O)=O	CH4O3S	5.65e-05	1	2	1	0	1	4a
M95_R153_3361	2.55162	94.9809	6316886	Hydroxymethanesulfinic acid monosodium salt dihydrate	94.9808	95.9881	OCS(O)=O	CH4O3S	3.11e-05	1	2	1	0	1	4a
M100_R108_4612	1.79231	100.04	661207	N-Methylolacrylamide	100.04	101.048	OCNC(=O)C=C	C4H7NO2	6.38e-05	1		0		0	4b
M100_R108_4612	1.79231	100.04	661207	Allyl carbamate	100.04	101.048	NC(=O)OCC=C	C4H7NO2	6.38e-05	1		0		0	4b
M100_R108_4612	1.79231	100.04	661207	3-Oxobutanamide	100.04	101.048	CC(=O)CC(N)=O	C4H7NO2	6.38e-05	1		0		0	4b
M100_R131_4614	2.18239	100.04	810491	N-Methylolacrylamide	100.04	101.048	OCNC(=O)C=C	C4H7NO2	7.27e-05	1		0		0	4b
M100_R131_4614	2.18239	100.04	810491	Allyl carbamate	100.04	101.048	NC(=O)OCC=C	C4H7NO2	7.27e-05	1		0		0	4b
M100_R131_4614	2.18239	100.04	810491	3-Oxobutanamide	100.04	101.048	CC(=O)CC(N)=O	C4H7NO2	7.27e-05	1		0		0	4b
M101_R128_4808	2.13724	101.024	1164683	Propylene carbonate	101.024	102.032	CC1COC(=O)O1	C4H6O3	4.01e-05	1		0		0	4b
M101_R154_4806	2.56826	101.024	2171975	Propylene carbonate	101.024	102.032	CC1COC(=O)O1	C4H6O3	2.62e-05	1		0		0	4b
M101_R173_4810	2.88311	101.024	3074557	Propylene carbonate	101.024	102.032	CC1COC(=O)O1	C4H6O3	4.17e-05	1		0		0	4b
M101_R302_4807	5.03012	101.024	4262161	Propylene carbonate	101.024	102.032	CC1COC(=O)O1	C4H6O3	3.71e-05	1	1	0.0605909	0.0605909	0.0605909	4b
M101_R50_4811	0.825958	101.024	5155464	Propylene carbonate	101.024	102.032	CC1COC(=O)O1	C4H6O3	4.22e-05	1		0		0	4b
M101_R52_4867	0.871719	101.061	113314	Tetrahydrofurfuryl alcohol	101.061	102.068	OCC1CCCO1	C5H10O2	5.51e-05	1	6	0.0744672	0.0744672	0.0744672	4b
M101_R52_4867	0.871719	101.061	113314	Ethyl propionate	101.061	102.068	CCOC(=O)CC	C5H10O2	5.51e-05	1	7	0.0744672	0.0744672	0.0744672	4b
M101_R52_4867	0.871719	101.061	113314	Propyl acetate	101.061	102.068	CCCOC(C)=O	C5H10O2	5.51e-05	1	4	0.0744672	0.0744672	0.0744672	4b
M101_R52_4867	0.871719	101.061	113314	Pentanoic acid	101.061	102.068	CCCCC(O)=O	C5H10O2	5.51e-05	1	1	0.0744672	0.0744672	0.0744672	4b
M101_R52_4867	0.871719	101.061	113314	Methyl butyrate	101.061	102.068	CCCC(=O)OC	C5H10O2	5.51e-05	1	9	0.0744672	0.0744672	0.0744672	4b
M101_R52_4867	0.871719	101.061	113314	2-Methylbutanoic acid	101.061	102.068	CCC(C)C(O)=O	C5H10O2	5.51e-05	1	5	0.0744672	0.0744672	0.0744672	4b
M101_R52_4867	0.871719	101.061	113314	Isopropyl acetate	101.061	102.068	CC(C)OC(C)=O	C5H10O2	5.51e-05	1	3	0.0744672	0.0744672	0.0744672	4b
M101_R52_4867	0.871719	101.061	113314	Isovaleric acid	101.061	102.068	CC(C)CC(O)=O	C5H10O2	5.51e-05	1	2	0.0744672	0.0744672	0.0744672	4b
M101_R78_4869	1.29363	101.061	11814453	Tetrahydrofurfuryl alcohol	101.061	102.068	OCC1CCCO1	C5H10O2	6.03e-05	1	6	0.426788	0.426788	0.426788	4b
M101_R78_4869	1.29363	101.061	11814453	Ethyl propionate	101.061	102.068	CCOC(=O)CC	C5H10O2	6.03e-05	1	8	0.426788	0.426788	0.426788	4b
M101_R78_4869	1.29363	101.061	11814453	Propyl acetate	101.061	102.068	CCCOC(C)=O	C5H10O2	6.03e-05	1	4	0.426788	0.426788	0.426788	4b
M101_R78_4869	1.29363	101.061	11814453	Pentanoic acid	101.061	102.068	CCCCC(O)=O	C5H10O2	6.03e-05	1	1	0.426788	0.426788	0.426788	4b
M101_R78_4869	1.29363	101.061	11814453	Methyl butyrate	101.061	102.068	CCCC(=O)OC	C5H10O2	6.03e-05	1	9	0.426788	0.426788	0.426788	4b
M101_R78_4869	1.29363	101.061	11814453	2-Methylbutanoic acid	101.061	102.068	CCC(C)C(O)=O	C5H10O2	6.03e-05	1	5	0.426788	0.426788	0.426788	4b
M101_R78_4869	1.29363	101.061	11814453	Isopropyl acetate	101.061	102.068	CC(C)OC(C)=O	C5H10O2	6.03e-05	1	3	0.426788	0.426788	0.426788	4b
M101_R78_4869	1.29363	101.061	11814453	Isovaleric acid	101.061	102.068	CC(C)CC(O)=O	C5H10O2	6.03e-05	1	2	0.426788	0.426788	0.426788	4b
M102_R164_5099	2.73689	102.056	1730129	Ethyl glycinate hydrochloride	102.056	103.063	CCOC(=O)CN	C4H9NO2	2.77e-05	1	4	0.395367	0.395367	0.395367	4b
M102_R164_5099	2.73689	102.056	1730129	Isobutyl nitrite	102.056	103.063	CC(C)CON=O	C4H9NO2	2.77e-05	1	7	0.395367	0	0.395367	4b
M102_R164_5099	2.73689	102.056	1730129	N-(2-Hydroxyethyl)acetamide	102.056	103.063	CC(=O)NCCO	C4H9NO2	2.77e-05	1	2	0.395367	0.381489	0.395367	4b
M102_R200_5105	3.33968	102.056	3989327	Ethyl glycinate hydrochloride	102.056	103.063	CCOC(=O)CN	C4H9NO2	4.31e-05	1	7	0.214105	0.214105	0.214105	4b
M102_R200_5105	3.33968	102.056	3989327	Isobutyl nitrite	102.056	103.063	CC(C)CON=O	C4H9NO2	4.31e-05	1	4	0.214105	0.214105	0.214105	4b
M102_R200_5105	3.33968	102.056	3989327	N-(2-Hydroxyethyl)acetamide	102.056	103.063	CC(=O)NCCO	C4H9NO2	4.31e-05	1	2	0.214105	0	0.214105	4b
M102_R247_5106	4.11863	102.056	356461	Ethyl glycinate hydrochloride	102.056	103.063	CCOC(=O)CN	C4H9NO2	4.42e-05	1		0		0	4b
M102_R247_5106	4.11863	102.056	356461	Isobutyl nitrite	102.056	103.063	CC(C)CON=O	C4H9NO2	4.42e-05	1		0		0	4b
M102_R247_5106	4.11863	102.056	356461	N-(2-Hydroxyethyl)acetamide	102.056	103.063	CC(=O)NCCO	C4H9NO2	4.42e-05	1		0		0	4b
M102_R57_5114	0.941826	102.056	1644383	Ethyl glycinate hydrochloride	102.056	103.063	CCOC(=O)CN	C4H9NO2	8.59e-05	1		0		0	4b
M102_R57_5114	0.941826	102.056	1644383	Isobutyl nitrite	102.056	103.063	CC(C)CON=O	C4H9NO2	8.59e-05	1		0		0	4b
M102_R57_5114	0.941826	102.056	1644383	N-(2-Hydroxyethyl)acetamide	102.056	103.063	CC(=O)NCCO	C4H9NO2	8.59e-05	1		0		0	4b
M102_R69_5115	1.15036	102.056	4605137	Ethyl glycinate hydrochloride	102.056	103.063	CCOC(=O)CN	C4H9NO2	8.62e-05	1		0		0	4b
M102_R69_5115	1.15036	102.056	4605137	Isobutyl nitrite	102.056	103.063	CC(C)CON=O	C4H9NO2	8.62e-05	1		0		0	4b
M102_R69_5115	1.15036	102.056	4605137	N-(2-Hydroxyethyl)acetamide	102.056	103.063	CC(=O)NCCO	C4H9NO2	8.62e-05	1		0		0	4b
M103_R50_5384	0.830266	103.04	1194066	Ethoxyacetic acid	103.04	104.047	CCOCC(O)=O	C4H8O3	6.73e-05	1	3	0.671533	0.671533	0.671533	4b
M105_R61_5628	1.02051	105.056	1023884	Diethylene glycol	105.056	106.063	OCCOCCO	C4H10O3	7.13e-05	1		0		0	4b
M105_R61_5628	1.02051	105.056	1023884	1,2,4-Butanetriol	105.056	106.063	OCCC(O)CO	C4H10O3	7.13e-05	1		0		0	4b
M107_R229_5898	3.81321	107.05	1636470	Benzyl alcohol	107.05	108.058	OCC1=CC=CC=C1	C7H8O	3.79e-05	1	1	0	0	0	4b
M107_R229_5898	3.81321	107.05	1636470	p-Cresol	107.05	108.058	CC1=CC=C(O)C=C1	C7H8O	3.79e-05	1	2	0	0	0	4b
M107_R229_5898	3.81321	107.05	1636470	m-Cresol	107.05	108.058	CC1=CC(O)=CC=C1	C7H8O	3.79e-05	1	4	0	0	0	4b
M107_R96_5900	1.60305	107.05	281437	Benzyl alcohol	107.05	108.058	OCC1=CC=CC=C1	C7H8O	6.39e-05	1	1	0	0	0	4b
M107_R96_5900	1.60305	107.05	281437	p-Cresol	107.05	108.058	CC1=CC=C(O)C=C1	C7H8O	6.39e-05	1	2	0	0	0	4b
M107_R96_5900	1.60305	107.05	281437	m-Cresol	107.05	108.058	CC1=CC(O)=CC=C1	C7H8O	6.39e-05	1	4	0	0	0	4b
M108_R128_6099	2.13997	108.046	777813	6-Methyl-3-hydroxypyridine	108.045	109.053	CC1=NC=C(O)C=C1	C6H7NO	6.78e-05	1		0		0	4b
M108_R128_6099	2.13997	108.046	777813	2-Acetylpyrrole	108.045	109.053	CC(=O)C1=CC=CN1	C6H7NO	6.78e-05	1		0		0	4b
M109_R102_6312	1.69516	109.03	2066117	Hydroquinone	109.03	110.037	OC1=CC=C(O)C=C1	C6H6O2	4.47e-05	1		0		0	4b
M109_R102_6312	1.69516	109.03	2066117	Resorcinol	109.03	110.037	OC1=CC(O)=CC=C1	C6H6O2	4.47e-05	1		0		0	4b
M109_R102_6312	1.69516	109.03	2066117	Catechol	109.03	110.037	OC1=C(O)C=CC=C1	C6H6O2	4.47e-05	1		0		0	4b
M109_R207_6327	3.44844	109.03	435173	Hydroquinone	109.03	110.037	OC1=CC=C(O)C=C1	C6H6O2	7.88e-05	1	2	0.491445	0.470045	0.491445	4b
M109_R207_6327	3.44844	109.03	435173	Resorcinol	109.03	110.037	OC1=CC(O)=CC=C1	C6H6O2	7.88e-05	1	1	0.491445	0.470045	0.491445	4b
M109_R207_6327	3.44844	109.03	435173	Catechol	109.03	110.037	OC1=C(O)C=CC=C1	C6H6O2	7.88e-05	1	3	0.491445	0.470045	0.491445	4b
M111_R108_6761	1.79657	111.009	1381707	2-Furancarboxylic acid	111.009	112.016	OC(=O)C1=CC=CO1	C5H4O3	0.000118714	1		0		0	4b
M111_R122_6707	2.04049	110.976	414302	Sodium methyl sulfate	110.976	111.983	COS(O)(=O)=O	CH4O4S	0.000107644	1	1	0.109999	0.109999	0.109999	4b
M111_R154_6829	2.57147	111.045	616367	1,3-Cyclohexanedione	111.045	112.052	O=C1CCCC(=O)C1	C6H8O2	0.000294789	1	2	0	0	0	4b
M111_R154_6829	2.57147	111.045	616367	3-Methyl-1,2-cyclopentanedione	111.045	112.052	CC1CCC(=O)C1=O	C6H8O2	0.000294789	1	3	0	0	0	4b
M111_R154_6829	2.57147	111.045	616367	Calcium sorbate	111.045	112.052	C\C=C\C=C\C(O)=O	C6H8O2	0.000294789	1	1	0	0	0	4b
M111_R154_6829	2.57147	111.045	616367	Potassium sorbate	111.045	112.052	C\C=C\C=C\C(O)=O	C6H8O2	0.000294789	1	1	0	0	0	4b
M111_R154_6829	2.57147	111.045	616367	Sorbic acid	111.045	112.052	C\C=C\C=C\C(O)=O	C6H8O2	0.000294789	1	1	0	0	0	4b
M111_R259_6750	4.31239	111.008	5022761	2-Furancarboxylic acid	111.009	112.016	OC(=O)C1=CC=CO1	C5H4O3	-0.000806536	1	1	0.655083	0.656597	0.656597	4b
M111_R58_6762	0.96047	111.009	1920551	2-Furancarboxylic acid	111.009	112.016	OC(=O)C1=CC=CO1	C5H4O3	0.000120214	1	1	0	0	0	4b
M113_R119_7546	1.98357	113.061	2365097	2,3-Hexanedione	113.061	114.068	CCCC(=O)C(C)=O	C6H10O2	6.44e-05	1	9	0	0	0	4b
M113_R119_7546	1.98357	113.061	2365097	gamma-Caprolactone	113.061	114.068	CCC1CCC(=O)O1	C6H10O2	6.44e-05	1	7	0	0	0	4b
M113_R119_7546	1.98357	113.061	2365097	3,4-Hexanedione	113.061	114.068	CCC(=O)C(=O)CC	C6H10O2	6.44e-05	1	8	0	0	0	4b
M113_R119_7546	1.98357	113.061	2365097	Hex-3-yne-2,5-diol	113.061	114.068	CC(O)C#CC(C)O	C6H10O2	6.44e-05	1	3	0	0	0	4b
M115_R97_8004	1.60872	115.076	1316639	4-(Ethenyloxy)butan-1-ol	115.076	116.084	OCCCCOC=C	C6H12O2	1.64e-05	1	14	0.129682	0.0816779	0.129682	4b
M115_R97_8004	1.60872	115.076	1316639	Propyl propionate	115.076	116.084	CCCOC(=O)CC	C6H12O2	1.64e-05	1	10	0.129682	0.129682	0.129682	4b
M115_R97_8004	1.60872	115.076	1316639	Butyl acetate	115.076	116.084	CCCCOC(C)=O	C6H12O2	1.64e-05	1	1	0.129682	0.129682	0.129682	4b
M115_R97_8004	1.60872	115.076	1316639	Hexanoic acid	115.076	116.084	CCCCCC(O)=O	C6H12O2	1.64e-05	1	2	0.129682	0.129682	0.129682	4b
M115_R97_8004	1.60872	115.076	1316639	Ethyl butyrate	115.076	116.084	CCCC(=O)OCC	C6H12O2	1.64e-05	1	4	0.129682	0.129682	0.129682	4b
M115_R97_8004	1.60872	115.076	1316639	2-Ethylbutyric acid	115.076	116.084	CCC(CC)C(O)=O	C6H12O2	1.64e-05	1	12	0.129682	0.129682	0.129682	4b
M115_R97_8004	1.60872	115.076	1316639	Methyl 2-methylbutyrate	115.076	116.084	CCC(C)C(=O)OC	C6H12O2	1.64e-05	1	6	0.129682	0.129682	0.129682	4b
M115_R97_8004	1.60872	115.076	1316639	tert-Butyl acetate	115.076	116.084	CC(=O)OC(C)(C)C	C6H12O2	1.64e-05	1	5	0.129682	0.129682	0.129682	4b
M115_R97_8004	1.60872	115.076	1316639	Diacetone alcohol	115.076	116.084	CC(=O)CC(C)(C)O	C6H12O2	1.64e-05	1	3	0.129682	0.0816779	0.129682	4b
M116_R294_8159	4.90814	116.051	3126948	Indole	116.051	117.058	N1C=CC2=C1C=CC=C2	C8H7N	-3.2e-05	1		0		0	4b
M116_R326_8162	5.42943	116.051	332618	Indole	116.051	117.058	N1C=CC2=C1C=CC=C2	C8H7N	2.3e-05	1	1	0	0	0	4b
M117_R100_8357	1.66197	117.02	9943281	Butanedioic acid	117.019	118.027	OC(=O)CCC(O)=O	C4H6O4	0.00055498	1	1	0.302226	0.328128	0.328128	4b
M119_R292_9116	4.8633	119.05	324482	Phenylacetaldehyde	119.05	120.058	O=CCC1=CC=CC=C1	C8H8O	2.61e-05	1	2	0.0622754	0.0622754	0.0622754	4b
M119_R292_9116	4.8633	119.05	324482	4-Methylbenzaldehyde	119.05	120.058	CC1=CC=C(C=O)C=C1	C8H8O	2.61e-05	1	4	0.0622754	0.0622754	0.0622754	4b
M119_R292_9116	4.8633	119.05	324482	2-Tolualdehyde	119.05	120.058	CC1=C(C=O)C=CC=C1	C8H8O	2.61e-05	1	5	0.0622754	0.0622754	0.0622754	4b
M119_R292_9116	4.8633	119.05	324482	Acetophenone	119.05	120.058	CC(=O)C1=CC=CC=C1	C8H8O	2.61e-05	1	1	0.0622754	0.0622754	0.0622754	4b
M119_R292_9116	4.8633	119.05	324482	Styrene oxide	119.05	120.058	C1OC1C1=CC=CC=C1	C8H8O	2.61e-05	1	3	0.0622754	0.0622754	0.0622754	4b
M120_R66_9381	1.09821	120.046	610546	3-Acetylpyridine	120.045	121.053	CC(=O)C1=CN=CC=C1	C7H7NO	3.94e-05	1		0		0	4b
M120_R66_9381	1.09821	120.046	610546	2-Acetylpyridine	120.045	121.053	CC(=O)C1=CC=CC=N1	C7H7NO	3.94e-05	1		0		0	4b
M121_R127_9746	2.11304	120.997	2299484	2-Propene-1-sulfonic acid, sodium salt	120.996	122.004	OS(=O)(=O)CC=C	C3H6O3S	6.32e-05	1	2	0	0	0	4b
M121_R127_9746	2.11304	120.997	2299484	1,3-Propane sultone	120.996	122.004	O=S1(=O)CCCO1	C3H6O3S	6.32e-05	1	1	0	0	0	4b
M121_R284_9743	4.73135	120.997	1051597	2-Propene-1-sulfonic acid, sodium salt	120.996	122.004	OS(=O)(=O)CC=C	C3H6O3S	4.57e-05	1	2	0.0508562	0	0.0508562	4b
M121_R284_9743	4.73135	120.997	1051597	1,3-Propane sultone	120.996	122.004	O=S1(=O)CCCO1	C3H6O3S	4.57e-05	1	1	0.0508562	0	0.0508562	4b
M121_R84_9819	1.40375	121.03	83616299	Benzoic acid	121.03	122.037	OC(=O)C1=CC=CC=C1	C7H6O2	0.00011577	1	1	0	0	0	4b
M121_R84_9819	1.40375	121.03	83616299	Sodium benzoate	121.03	122.037	OC(=O)C1=CC=CC=C1	C7H6O2	0.00011577	1	1	0	0	0	4b
M121_R84_9819	1.40375	121.03	83616299	1,3-Benzodioxolane	121.03	122.037	C1OC2=CC=CC=C2O1	C7H6O2	0.00011577	1	5	0	0	0	4b
M121_R86_9953	1.43771	121.066	890663	2-Phenylethanol	121.066	122.073	OCCC1=CC=CC=C1	C8H10O	-3.63e-05	1	1	0	0	0	4b
M121_R86_9953	1.43771	121.066	890663	3-Methoxytoluene	121.066	122.073	COC1=CC=CC(C)=C1	C8H10O	-3.63e-05	1	16	0	0	0	4b
M121_R86_9953	1.43771	121.066	890663	3-Ethylphenol	121.066	122.073	CCC1=CC=CC(O)=C1	C8H10O	-3.63e-05	1	11	0	0	0	4b
M121_R86_9953	1.43771	121.066	890663	4-Ethylphenol	121.066	122.073	CCC1=CC=C(O)C=C1	C8H10O	-3.63e-05	1	3	0	0	0	4b
M121_R86_9953	1.43771	121.066	890663	2-Ethylphenol	121.066	122.073	CCC1=C(O)C=CC=C1	C8H10O	-3.63e-05	1	7	0	0	0	4b
M121_R86_9953	1.43771	121.066	890663	2,6-Dimethylphenol	121.066	122.073	CC1=CC=CC(C)=C1O	C8H10O	-3.63e-05	1	10	0	0	0	4b
M121_R86_9953	1.43771	121.066	890663	3,5-Dimethylphenol	121.066	122.073	CC1=CC(O)=CC(C)=C1	C8H10O	-3.63e-05	1	6	0	0	0	4b
M121_R86_9953	1.43771	121.066	890663	2,5-Dimethylphenol	121.066	122.073	CC1=CC(O)=C(C)C=C1	C8H10O	-3.63e-05	1	4	0	0	0	4b
M121_R86_9953	1.43771	121.066	890663	2,4-Dimethylphenol	121.066	122.073	CC1=CC(C)=C(O)C=C1	C8H10O	-3.63e-05	1	2	0	0	0	4b
M121_R86_9953	1.43771	121.066	890663	3,4-Dimethylphenol	121.066	122.073	CC1=C(C)C=C(O)C=C1	C8H10O	-3.63e-05	1	8	0	0	0	4b
M121_R86_9953	1.43771	121.066	890663	2,3-Dimethylphenol	121.066	122.073	CC1=C(C)C(O)=CC=C1	C8H10O	-3.63e-05	1	5	0	0	0	4b
M122_R184_10119	3.059	122.025	1770977	4-Nitrosophenol	122.025	123.032	OC1=CC=C(C=C1)N=O	C6H5NO2	0.000102385	1	5	0	0	0	4b
M122_R184_10119	3.059	122.025	1770977	Sodium nicotinate	122.025	123.032	OC(=O)C1=CC=CN=C1	C6H5NO2	0.000102385	1	1	0	0	0	4b
M122_R184_10119	3.059	122.025	1770977	Nitrobenzene	122.025	123.032	[O-][N+](=O)C1=CC=CC=C1	C6H5NO2	0.000102385	1	2	0	0	0	4b
M122_R287_10112	4.78595	122.025	15659902	4-Nitrosophenol	122.025	123.032	OC1=CC=C(C=C1)N=O	C6H5NO2	7.07e-05	1	4	0	0	0	4b
M122_R287_10112	4.78595	122.025	15659902	Sodium nicotinate	122.025	123.032	OC(=O)C1=CC=CN=C1	C6H5NO2	7.07e-05	1	1	0	0	0	4b
M122_R287_10112	4.78595	122.025	15659902	Nitrobenzene	122.025	123.032	[O-][N+](=O)C1=CC=CC=C1	C6H5NO2	7.07e-05	1	2	0	0	0	4b
M122_R299_10297	4.97531	122.072	945507	3,3'-Iminobispropanenitrile	122.072	123.08	N#CCCNCCC#N	C6H9N3	4.54e-05	1	1	0.142578	0	0.142578	4b
M123_R111_10724	1.85763	123.056	1852186	2,4-Diaminophenol dihydrochloride	123.056	124.064	NC1=CC=C(O)C(N)=C1	C6H8N2O	4.91e-05	1		0		0	4b
M123_R111_10724	1.85763	123.056	1852186	3,3'-Oxydipropionitrile	123.056	124.064	N#CCCOCCC#N	C6H8N2O	4.91e-05	1		0		0	4b
M123_R111_10724	1.85763	123.056	1852186	Nicarbazin	123.056	124.064	CC1=NC(=O)N=C(C)C1	C6H8N2O	4.91e-05	1		0		0	4b
M123_R223_10719	3.71055	123.046	3877880	3-Methoxyphenol	123.045	124.052	COC1=CC=CC(O)=C1	C7H8O2	0.000603789	1	7	0.390577	0.14845	0.390577	4b
M123_R223_10719	3.71055	123.046	3877880	4-Methoxyphenol	123.045	124.052	COC1=CC=C(O)C=C1	C7H8O2	0.000603789	1	4	0.390577	0.14845	0.390577	4b
M123_R223_10719	3.71055	123.046	3877880	2-Methoxyphenol	123.045	124.052	COC1=C(O)C=CC=C1	C7H8O2	0.000603789	1	1	0.390577	0.14845	0.390577	4b
M123_R223_10719	3.71055	123.046	3877880	2-Methyl-1,3-benzenediol	123.045	124.052	CC1=C(O)C=CC=C1O	C7H8O2	0.000603789	1	3	0.390577	0.14845	0.390577	4b
M123_R62_10727	1.04033	123.056	979858	2,4-Diaminophenol dihydrochloride	123.056	124.064	NC1=CC=C(O)C(N)=C1	C6H8N2O	9.38e-05	1		0		0	4b
M123_R62_10727	1.04033	123.056	979858	3,3'-Oxydipropionitrile	123.056	124.064	N#CCCOCCC#N	C6H8N2O	9.38e-05	1		0		0	4b
M123_R62_10727	1.04033	123.056	979858	Nicarbazin	123.056	124.064	CC1=NC(=O)N=C(C)C1	C6H8N2O	9.38e-05	1		0		0	4b
M123_R79_10704	1.31859	123.045	852362	3-Methoxyphenol	123.045	124.052	COC1=CC=CC(O)=C1	C7H8O2	8.76e-05	1		0		0	4b
M123_R79_10704	1.31859	123.045	852362	4-Methoxyphenol	123.045	124.052	COC1=CC=C(O)C=C1	C7H8O2	8.76e-05	1		0		0	4b
M123_R79_10704	1.31859	123.045	852362	2-Methoxyphenol	123.045	124.052	COC1=C(O)C=CC=C1	C7H8O2	8.76e-05	1		0		0	4b
M123_R79_10704	1.31859	123.045	852362	2-Methyl-1,3-benzenediol	123.045	124.052	CC1=C(O)C=CC=C1O	C7H8O2	8.76e-05	1		0		0	4b
M124_R277_10913	4.61644	124.04	366081	3-Hydroxy-2-(hydroxymethyl)pyridine hydrochloride	124.04	125.048	OCC1=C(O)C=CC=N1	C6H7NO2	2.92e-05	1		0		0	4b
M124_R277_10913	4.61644	124.04	366081	4-Hydroxy-3-methoxypyridine	124.04	125.048	COC1=C(O)C=CN=C1	C6H7NO2	2.92e-05	1		0		0	4b
M124_R277_10913	4.61644	124.04	366081	Ethyl cyanoacrylate	124.04	125.048	CCOC(=O)C(=C)C#N	C6H7NO2	2.92e-05	1		0		0	4b
M124_R277_10913	4.61644	124.04	366081	2-Cyanoethyl prop-2-enoate	124.04	125.048	C=CC(=O)OCCC#N	C6H7NO2	2.92e-05	1		0		0	4b
M125_R246_11263	4.09468	125.097	1117693	1-Octen-3-one	125.097	126.104	CCCCCC(=O)C=C	C8H14O	4.29e-05	1	5	0.280138	0.243616	0.280138	4b
M125_R246_11263	4.09468	125.097	1117693	2-Octen-4-one	125.097	126.104	CCCCC(=O)\C=C\C	C8H14O	4.29e-05	1	12	0.280138	0.243616	0.280138	4b
M125_R246_11263	4.09468	125.097	1117693	2-Ethyl-2-hexenal	125.097	126.104	CCC\C=C(/CC)C=O	C8H14O	4.29e-05	1	2	0.280138	0.243616	0.280138	4b
M125_R246_11263	4.09468	125.097	1117693	3,5-Dimethyl-1-hexyn-3-ol	125.097	126.104	CC(C)CC(C)(O)C#C	C8H14O	4.29e-05	1	4	0.280138	0.243616	0.280138	4b
M125_R246_11263	4.09468	125.097	1117693	6-Methyl-5-hepten-2-one	125.097	126.104	CC(C)=CCCC(C)=O	C8H14O	4.29e-05	1	1	0.280138	0.235767	0.280138	4b
M125_R307_11124	5.11409	125.024	5208879	5-(Hydroxymethyl)-2-furfural	125.024	126.032	OCC1=CC=C(O1)C=O	C6H6O3	9.4e-06	1	3	0.0390884	0.0390884	0.0390884	4b
M125_R307_11124	5.11409	125.024	5208879	1,3,5-Trihydroxybenzene dihydrate	125.024	126.032	OC1=CC(O)=CC(O)=C1	C6H6O3	9.4e-06	1	4	0.0390884	0.0390884	0.0390884	4b
M125_R307_11124	5.11409	125.024	5208879	Maltol	125.024	126.032	CC1=C(O)C(=O)C=CO1	C6H6O3	9.4e-06	1		0.0390884		0.0390884	4b
M125_R320_11217	5.33259	125.061	1933471	Allyl methacrylate	125.061	126.068	CC(=C)C(=O)OCC=C	C7H10O2	2.86e-05	1	1	0.422943	0.422943	0.422943	4b
M125_R320_11217	5.33259	125.061	1933471	3-Methylcyclohexane-1,2-dione	125.061	126.068	CC1CCCC(=O)C1=O	C7H10O2	2.86e-05	1	2	0.422943	0.422943	0.422943	4b
M125_R320_11217	5.33259	125.061	1933471	3,5-Dimethyl-1,2-cyclopentanedione	125.061	126.068	CC1CC(C)C(=O)C1=O	C7H10O2	2.86e-05	1	3	0.422943	0.422943	0.422943	4b
M125_R48_11134	0.80401	125.024	1943528	5-Methyl-2-furancarboxylic acid	125.024	126.032	CC1=CC=C(O1)C(O)=O	C6H6O3	6.3e-05	1	11	0	0	0	4b
M125_R48_11134	0.80401	125.024	1943528	5-(Hydroxymethyl)-2-furfural	125.024	126.032	OCC1=CC=C(O1)C=O	C6H6O3	6.3e-05	1	3	0	0	0	4b
M125_R48_11134	0.80401	125.024	1943528	1,3,5-Trihydroxybenzene dihydrate	125.024	126.032	OC1=CC(O)=CC(O)=C1	C6H6O3	6.3e-05	1	4	0	0	0	4b
M125_R48_11134	0.80401	125.024	1943528	Maltol	125.024	126.032	CC1=C(O)C(=O)C=CO1	C6H6O3	6.3e-05	1		0		0	4b
M125_R54_11113	0.907039	125.001	572203	Dimethyl phosphate	125.001	126.008	COP(O)(=O)OC	C2H7O4P	0.000137868	1	1	0	0	0	4b
M125_R77_11262	1.28775	125.097	1686731	1-Octen-3-one	125.097	126.104	CCCCCC(=O)C=C	C8H14O	2.9e-05	1	5	0.12914	0.12914	0.12914	4b
M125_R77_11262	1.28775	125.097	1686731	2-Octen-4-one	125.097	126.104	CCCCC(=O)\C=C\C	C8H14O	2.9e-05	1	12	0.12914	0.12914	0.12914	4b
M125_R77_11262	1.28775	125.097	1686731	2-Ethyl-2-hexenal	125.097	126.104	CCC\C=C(/CC)C=O	C8H14O	2.9e-05	1	2	0.12914	0.12914	0.12914	4b
M125_R77_11262	1.28775	125.097	1686731	3,5-Dimethyl-1-hexyn-3-ol	125.097	126.104	CC(C)CC(C)(O)C#C	C8H14O	2.9e-05	1	4	0.12914	0.12914	0.12914	4b
M125_R77_11262	1.28775	125.097	1686731	6-Methyl-5-hepten-2-one	125.097	126.104	CC(C)=CCCC(C)=O	C8H14O	2.9e-05	1	1	0.12914	0	0.12914	4b
M125_R81_11201	1.35749	125.061	1522327	3-Methylcyclohexane-1,2-dione	125.061	126.068	CC1CCCC(=O)C1=O	C7H10O2	-3.68e-05	1	2	0.457524	0.457524	0.457524	4b
M125_R81_11201	1.35749	125.061	1522327	3,5-Dimethyl-1,2-cyclopentanedione	125.061	126.068	CC1CC(C)C(=O)C1=O	C7H10O2	-3.68e-05	1	3	0.457524	0.457524	0.457524	4b
M125_R89_11112	1.48884	125.001	1084999	Dimethyl phosphate	125.001	126.008	COP(O)(=O)OC	C2H7O4P	-1.88e-06	1	1	0.511648	0.511648	0.511648	4b
M125_R93_11057	1.54574	124.991	351242	Dimethyl sulfate	124.991	125.999	COS(=O)(=O)OC	C2H6O4S	-1.64e-05	1	1	0.284897	0	0.284897	4b
M127_R155_11628	2.5877	127.051	1308118	5,5-Dimethylhydantoin	127.051	128.059	CC1(C)NC(=O)NC1=O	C5H8N2O2	2.96e-06	1	1	0	0	0	4b
M127_R291_11633	4.84502	127.051	865849	5,5-Dimethylhydantoin	127.051	128.059	CC1(C)NC(=O)NC1=O	C5H8N2O2	4.02e-05	1	1	0.533176	0.132441	0.533176	4b
M127_R331_11651	5.51787	127.076	1765428	Butyl acrylate	127.076	128.084	CCCCOC(=O)C=C	C7H12O2	3.51e-05	1	1	0.12307	0.12307	0.12307	4b
M127_R331_11651	5.51787	127.076	1765428	1,4-Heptanolide	127.076	128.084	CCCC1CCC(=O)O1	C7H12O2	3.51e-05	1	6	0.12307	0.12307	0.12307	4b
M127_R331_11651	5.51787	127.076	1765428	3,3-Dimethylallyl acetate	127.076	128.084	CC(C)=CCOC(C)=O	C7H12O2	3.51e-05	1	2	0.12307	0.12307	0.12307	4b
M127_R50_11631	0.834843	127.051	536900	5,5-Dimethylhydantoin	127.051	128.059	CC1(C)NC(=O)NC1=O	C5H8N2O2	3.2e-05	1		0		0	4b
M127_R68_11668	1.13419	127.077	6411297	Butyl acrylate	127.076	128.084	CCCCOC(=O)C=C	C7H12O2	0.000108078	1	1	0.102423	0.102423	0.102423	4b
M127_R68_11668	1.13419	127.077	6411297	1,4-Heptanolide	127.076	128.084	CCCC1CCC(=O)O1	C7H12O2	0.000108078	1	6	0.102423	0.102423	0.102423	4b
M127_R68_11668	1.13419	127.077	6411297	3,3-Dimethylallyl acetate	127.076	128.084	CC(C)=CCOC(C)=O	C7H12O2	0.000108078	1	2	0.102423	0.102423	0.102423	4b
M127_R71_11638	1.17813	127.051	4583468	5,5-Dimethylhydantoin	127.051	128.059	CC1(C)NC(=O)NC1=O	C5H8N2O2	6.56e-05	1	1	0.0969367	0	0.0969367	4b
M127_R77_11634	1.2807	127.051	617120	5,5-Dimethylhydantoin	127.051	128.059	CC1(C)NC(=O)NC1=O	C5H8N2O2	4.47e-05	1	1	0.364019	0.122451	0.364019	4b
M127_R94_11627	1.57266	127.051	4004942	5,5-Dimethylhydantoin	127.051	128.059	CC1(C)NC(=O)NC1=O	C5H8N2O2	2.06e-07	1	1	0.150092	0.0502362	0.150092	4b
M128_R169_11838	2.81002	128.072	723000	1-(2-Hydroxyethyl)pyrrolidin-2-one	128.072	129.079	OCCN1CCCC1=O	C6H11NO2	9.95e-05	1	1	0	0	0	4b
M128_R169_11838	2.81002	128.072	723000	N,N-Dimethylacetoacetamide	128.072	129.079	CN(C)C(=O)CC(C)=O	C6H11NO2	9.95e-05	1	4	0	0	0	4b
M128_R203_11841	3.37797	128.072	537039	1-(2-Hydroxyethyl)pyrrolidin-2-one	128.072	129.079	OCCN1CCCC1=O	C6H11NO2	0.00012236	1	1	0.598924	0	0.598924	4b
M128_R203_11841	3.37797	128.072	537039	N,N-Dimethylacetoacetamide	128.072	129.079	CN(C)C(=O)CC(C)=O	C6H11NO2	0.00012236	1	4	0.598924	0.598924	0.598924	4b
M128_R57_11839	0.956454	128.072	3362699	1-(2-Hydroxyethyl)pyrrolidin-2-one	128.072	129.079	OCCN1CCCC1=O	C6H11NO2	0.00010426	1	1	0.627586	0	0.627586	4b
M128_R57_11839	0.956454	128.072	3362699	N,N-Dimethylacetoacetamide	128.072	129.079	CN(C)C(=O)CC(C)=O	C6H11NO2	0.00010426	1	4	0.627586	0	0.627586	4b
M129_R75_12062	1.24247	129.092	758765	4-Methoxy-4-methyl-2-pentanone	129.092	130.099	COC(C)(C)CC(C)=O	C7H14O2	0.000120907	1		0		0	4b
M131_R66_12490	1.09398	131.035	1738683	Pentanedioic acid	131.035	132.042	OC(=O)CCCC(O)=O	C5H8O4	5.47e-05	1	1	0	0	0	4b
M131_R66_12490	1.09398	131.035	1738683	Monomethyl succinate	131.035	132.042	COC(=O)CCC(O)=O	C5H8O4	5.47e-05	1	3	0	0	0	4b
M131_R66_12490	1.09398	131.035	1738683	Dimethyl malonate	131.035	132.042	COC(=O)CC(=O)OC	C5H8O4	5.47e-05	1	2	0	0	0	4b
M132_R122_12922	2.03203	132.045	1021451	4-Anisonitrile	132.045	133.053	COC1=CC=C(C=C1)C#N	C8H7NO	-0.000197392	1	2	0.467746	0.370038	0.467746	4b
M132_R239_13076	3.98591	132.067	459337	N,N-Bis(2-hydroxyethyl)formamide	132.067	133.074	OCCN(CCO)C=O	C5H11NO3	6.58e-05	1		0		0	4b
M132_R65_13081	1.08038	132.067	1792049	N,N-Bis(2-hydroxyethyl)formamide	132.067	133.074	OCCN(CCO)C=O	C5H11NO3	0.00012624	1		0		0	4b
M133_R102_13415	1.70474	133.087	100932	1,2,6-Hexanetriol	133.087	134.094	OCCCCC(O)CO	C6H14O3	4.43e-05	1	4	0.658318	0.0525871	0.658318	4b
M133_R102_13415	1.70474	133.087	100932	Bis(2-methoxyethyl) ether	133.087	134.094	COCCOCCOC	C6H14O3	4.43e-05	1	3	0.658318	0.200007	0.658318	4b
M133_R102_13415	1.70474	133.087	100932	2-(2-Ethoxyethoxy)ethanol	133.087	134.094	CCOCCOCCO	C6H14O3	4.43e-05	1	1	0.658318	0.200007	0.658318	4b
M133_R102_13415	1.70474	133.087	100932	1,2,3-Hexanetriol	133.087	134.094	CCCC(O)C(O)CO	C6H14O3	4.43e-05	1	12	0.658318	0.212905	0.658318	4b
M133_R102_13415	1.70474	133.087	100932	1,1'-Oxybis-2-propanol	133.087	134.094	CC(O)COCC(C)O	C6H14O3	4.43e-05	1	5	0.658318	0.200007	0.658318	4b
M133_R102_13415	1.70474	133.087	100932	3-(Hydroxymethyl)pentane-2,4-diol	133.087	134.094	CC(O)C(CO)C(C)O	C6H14O3	4.43e-05	1	6	0.658318	0.200007	0.658318	4b
M134_R292_13611	4.85924	134.061	676315	2'-Aminoacetophenone	134.061	135.068	CC(=O)C1=CC=CC=C1N	C8H9NO	8.4e-05	1		0		0	4b
M134_R292_13611	4.85924	134.061	676315	3-Aminoacetophenone	134.061	135.068	CC(=O)C1=CC=CC(N)=C1	C8H9NO	8.4e-05	1		0		0	4b
M134_R292_13611	4.85924	134.061	676315	4-Aminoacetophenone	134.061	135.068	CC(=O)C1=CC=C(N)C=C1	C8H9NO	8.4e-05	1		0		0	4b
M135_R116_13924	1.93702	135.012	759592	Sodium 2-methylprop-2-ene-1-sulfonate	135.012	136.019	CC(=C)CS(O)(=O)=O	C4H8O3S	9.39e-05	1		0		0	4b
M135_R151_14115	2.52368	135.066	9912861	Pentaerythritol	135.066	136.074	OCC(CO)(CO)CO	C5H12O4	8.76e-05	1	1	0.245388	0.240151	0.245388	4b
M135_R277_14011	4.6227	135.045	567775	3-Methylbenzoic acid	135.045	136.052	CC1=CC=CC(=C1)C(O)=O	C8H8O2	5.06e-05	1	8	0.0755321	0.0728605	0.104946	4b
M135_R277_14011	4.6227	135.045	567775	4-Hydroxyacetophenone	135.045	136.052	CC(=O)C1=CC=C(O)C=C1	C8H8O2	5.06e-05	1	4	0.0755321	0.0728605	0.104946	4b
M135_R277_14011	4.6227	135.045	567775	Phenylacetic acid	135.045	136.052	OC(=O)CC1=CC=CC=C1	C8H8O2	5.06e-05	1	2	0.0755321	0.104946	0.104946	4b
M135_R277_14011	4.6227	135.045	567775	3-Methoxybenzaldehyde	135.045	136.052	COC1=CC=CC(C=O)=C1	C8H8O2	5.06e-05	1	7	0.0755321	0.0728605	0.104946	4b
M135_R277_14011	4.6227	135.045	567775	4-Methoxybenzaldehyde	135.045	136.052	COC1=CC=C(C=O)C=C1	C8H8O2	5.06e-05	1	1	0.0755321	0.0728605	0.104946	4b
M135_R277_14011	4.6227	135.045	567775	2-Methoxybenzaldehyde	135.045	136.052	COC1=C(C=O)C=CC=C1	C8H8O2	5.06e-05	1	11	0.0755321	0.0728605	0.104946	4b
M135_R277_14011	4.6227	135.045	567775	Methyl benzoate	135.045	136.052	COC(=O)C1=CC=CC=C1	C8H8O2	5.06e-05	1	3	0.0755321	0.104946	0.104946	4b
M135_R277_14011	4.6227	135.045	567775	2-Hydroxyacetophenone	135.045	136.052	CC(=O)C1=CC=CC=C1O	C8H8O2	5.06e-05	1	9	0.0755321	0.0728605	0.104946	4b
M135_R335_14014	5.59149	135.045	3247910	3-Methylbenzoic acid	135.045	136.052	CC1=CC=CC(=C1)C(O)=O	C8H8O2	7.12e-05	1	8	0.301968	0.298947	0.301968	4b
M135_R335_14014	5.59149	135.045	3247910	4-Hydroxyacetophenone	135.045	136.052	CC(=O)C1=CC=C(O)C=C1	C8H8O2	7.12e-05	1	3	0.301968	0.298947	0.301968	4b
M135_R335_14014	5.59149	135.045	3247910	Phenylacetic acid	135.045	136.052	OC(=O)CC1=CC=CC=C1	C8H8O2	7.12e-05	1	2	0.301968	0.301968	0.301968	4b
M135_R335_14014	5.59149	135.045	3247910	3-Methoxybenzaldehyde	135.045	136.052	COC1=CC=CC(C=O)=C1	C8H8O2	7.12e-05	1	7	0.301968	0.298947	0.301968	4b
M135_R335_14014	5.59149	135.045	3247910	4-Methoxybenzaldehyde	135.045	136.052	COC1=CC=C(C=O)C=C1	C8H8O2	7.12e-05	1	1	0.301968	0.298947	0.301968	4b
M135_R335_14014	5.59149	135.045	3247910	2-Methoxybenzaldehyde	135.045	136.052	COC1=C(C=O)C=CC=C1	C8H8O2	7.12e-05	1	10	0.301968	0.301968	0.301968	4b
M135_R335_14014	5.59149	135.045	3247910	Methyl benzoate	135.045	136.052	COC(=O)C1=CC=CC=C1	C8H8O2	7.12e-05	1	5	0.301968	0.301968	0.301968	4b
M135_R335_14014	5.59149	135.045	3247910	2-Hydroxyacetophenone	135.045	136.052	CC(=O)C1=CC=CC=C1O	C8H8O2	7.12e-05	1	9	0.301968	0.301968	0.301968	4b
M135_R60_14118	0.993295	135.066	4721588	Pentaerythritol	135.066	136.074	OCC(CO)(CO)CO	C5H12O4	0.000105921	1	1	0.42979	0.196635	0.42979	4b
M136_R182_14266	3.03364	136.04	2021561	4-Aminobenzoic acid	136.04	137.048	NC1=CC=C(C=C1)C(O)=O	C7H7NO2	-3.3e-06	1	1	0.285622	0.278555	0.285622	4b
M136_R182_14266	3.03364	136.04	2021561	Salicylaldehyde oxime	136.04	137.048	OC1=CC=CC=C1CN=O	C7H7NO2	-3.3e-06	1	18	0.285622	0.278555	0.285622	4b
M136_R182_14266	3.03364	136.04	2021561	Salicylamide	136.04	137.048	NC(=O)C1=CC=CC=C1O	C7H7NO2	-3.3e-06	1	4	0.285622	0.278555	0.285622	4b
M136_R182_14266	3.03364	136.04	2021561	Methyl nicotinate	136.04	137.048	COC(=O)C1=CN=CC=C1	C7H7NO2	-3.3e-06	1	3	0.285622	0.285622	0.285622	4b
M136_R182_14266	3.03364	136.04	2021561	2-Nitrotoluene	136.04	137.048	CC1=CC=CC=C1[N+]([O-])=O	C7H7NO2	-3.3e-06	1	9	0.285622	0	0.285622	4b
M136_R182_14266	3.03364	136.04	2021561	4-Nitrotoluene	136.04	137.048	CC1=CC=C(C=C1)[N+]([O-])=O	C7H7NO2	-3.3e-06	1	7	0.285622	0	0.285622	4b
M136_R182_14266	3.03364	136.04	2021561	3-Nitrotoluene	136.04	137.048	CC1=CC(=CC=C1)[N+]([O-])=O	C7H7NO2	-3.3e-06	1	8	0.285622	0	0.285622	4b
M136_R420_14321	7.00761	136.052	256026	Isoniazid	136.052	137.059	NNC(=O)C1=CC=NC=C1	C6H7N3O	5.66e-05	1		0		0	4b
M136_R420_14321	7.00761	136.052	256026	6-Aminonicotinamide	136.052	137.059	NC(=O)C1=CN=C(N)C=C1	C6H7N3O	5.66e-05	1		0		0	4b
M136_R72_14395	1.20569	136.077	2925784	3-(3-Pyridyl)-1-propanol	136.077	137.084	OCCCC1=CN=CC=C1	C8H11NO	4e-05	1		0		0	4b
M136_R72_14395	1.20569	136.077	2925784	2-Methoxy-5-methylaniline	136.077	137.084	COC1=CC=C(C)C=C1N	C8H11NO	4e-05	1		0		0	4b
M136_R72_14395	1.20569	136.077	2925784	3-Dimethylaminophenol	136.077	137.084	CN(C)C1=CC=CC(O)=C1	C8H11NO	4e-05	1		0		0	4b
M136_R72_14395	1.20569	136.077	2925784	4-Ethoxyaniline	136.077	137.084	CCOC1=CC=C(N)C=C1	C8H11NO	4e-05	1		0		0	4b
M137_R128_14689	2.12904	137.061	2232261	2-Phenoxyethanol	137.061	138.068	OCCOC1=CC=CC=C1	C8H10O2	4.69e-06	1	1	0.0933512	0.0933512	0.0933512	4b
M137_R128_14689	2.12904	137.061	2232261	Styrene glycol	137.061	138.068	OCC(O)C1=CC=CC=C1	C8H10O2	4.69e-06	1	9	0.0933512	0.0933512	0.0933512	4b
M137_R128_14689	2.12904	137.061	2232261	1,2-Dimethoxybenzene	137.061	138.068	COC1=CC=CC=C1OC	C8H10O2	4.69e-06	1	2	0.0933512	0.0933512	0.0933512	4b
M137_R128_14689	2.12904	137.061	2232261	(4-Methoxyphenyl)methanol	137.061	138.068	COC1=CC=C(CO)C=C1	C8H10O2	4.69e-06	1	8	0.0933512	0.0933512	0.0933512	4b
M137_R128_14689	2.12904	137.061	2232261	1,3-Dimethoxybenzene	137.061	138.068	COC1=CC(OC)=CC=C1	C8H10O2	4.69e-06	1	10	0.0933512	0.0933512	0.0933512	4b
M137_R128_14689	2.12904	137.061	2232261	2-Methoxy-4-methylphenol	137.061	138.068	COC1=CC(C)=CC=C1O	C8H10O2	4.69e-06	1	7	0.0933512	0.0933512	0.0933512	4b
M137_R128_14689	2.12904	137.061	2232261	3-Methoxy-5-methylphenol	137.061	138.068	COC1=CC(C)=CC(O)=C1	C8H10O2	4.69e-06	1	11	0.0933512	0.0933512	0.0933512	4b
M137_R128_14689	2.12904	137.061	2232261	4-Ethoxyphenol	137.061	138.068	CCOC1=CC=C(O)C=C1	C8H10O2	4.69e-06	1	4	0.0933512	0.0933512	0.0933512	4b
M137_R128_14689	2.12904	137.061	2232261	2-Ethoxyphenol	137.061	138.068	CCOC1=C(O)C=CC=C1	C8H10O2	4.69e-06	1	6	0.0933512	0.0933512	0.0933512	4b
M137_R128_14689	2.12904	137.061	2232261	4-(2-Furyl)butan-2-one	137.061	138.068	CC(=O)CCC1=CC=CO1	C8H10O2	4.69e-06	1	15	0.0933512	0.0933512	0.0933512	4b
M139_R160_15242	2.67319	139.04	764511	2-Ethyl-3-hydroxy-4H-pyran-4-one	139.04	140.047	CCC1=C(O)C(=O)C=CO1	C7H8O3	4.83e-05	1		0		0	4b
M139_R160_15242	2.67319	139.04	764511	Furfuryl acetate	139.04	140.047	CC(=O)OCC1=CC=CO1	C7H8O3	4.83e-05	1		0		0	4b
M139_R175_15197	2.9161	139.015	442127	4-Nitropyridine-1-oxide	139.015	140.022	[O-][N+](=O)C1=CC=[N+]([O-])C=C1	C5H4N2O3	-8.28e-05	1		0		0	4b
M139_R274_15257	4.56674	139.04	94066	2-Ethyl-3-hydroxy-4H-pyran-4-one	139.04	140.047	CCC1=C(O)C(=O)C=CO1	C7H8O3	9.43e-05	1		0		0	4b
M139_R274_15257	4.56674	139.04	94066	Furfuryl acetate	139.04	140.047	CC(=O)OCC1=CC=CO1	C7H8O3	9.43e-05	1	3	0	0	0	4b
M139_R49_15260	0.818138	139.04	2187064	2-Ethyl-3-hydroxy-4H-pyran-4-one	139.04	140.047	CCC1=C(O)C(=O)C=CO1	C7H8O3	0.000114536	1		0.03952		0.03952	4b
M139_R49_15260	0.818138	139.04	2187064	Furfuryl acetate	139.04	140.047	CC(=O)OCC1=CC=CO1	C7H8O3	0.000114536	1	3	0.03952	0.03952	0.03952	4b
M141_R340_15879	5.66382	141.092	458155	Butyl methacrylate	141.092	142.099	CCCCOC(=O)C(C)=C	C8H14O2	8.62e-05	1	1	0.131139	0.0749219	0.131139	4b
M141_R340_15879	5.66382	141.092	458155	4-Octanolide	141.092	142.099	CCCCC1CCC(=O)O1	C8H14O2	8.62e-05	1	4	0.131139	0.0749219	0.131139	4b
M141_R340_15879	5.66382	141.092	458155	delta-Octanolactone	141.092	142.099	CCCC1CCCC(=O)O1	C8H14O2	8.62e-05	1	5	0.131139	0.0749219	0.131139	4b
M141_R340_15879	5.66382	141.092	458155	4-Methylcyclohexanecarboxylic acid	141.092	142.099	CC1CCC(CC1)C(O)=O	C8H14O2	8.62e-05	1	45	0.131139	0.0749219	0.131139	4b
M141_R340_15879	5.66382	141.092	458155	(3Z)-3-Hexenyl acetate	141.092	142.099	CC\C=C\CCOC(C)=O	C8H14O2	8.62e-05	1	3	0.131139	0.0749219	0.131139	4b
M141_R340_15879	5.66382	141.092	458155	Isobutyl methacrylate	141.092	142.099	CC(C)COC(=O)C(C)=C	C8H14O2	8.62e-05	1	2	0.131139	0.0749219	0.131139	4b
M141_R340_15879	5.66382	141.092	458155	Allyl isovalerate	141.092	142.099	CC(C)CC(=O)OCC=C	C8H14O2	8.62e-05	1	6	0.131139	0.0749219	0.131139	4b
M141_R340_15879	5.66382	141.092	458155	Cyclohexyl acetate	141.092	142.099	CC(=O)OC1CCCCC1	C8H14O2	8.62e-05	1	7	0.131139	0.0749219	0.131139	4b
M141_R340_15879	5.66382	141.092	458155	2-Methylpropyl but-2-enoate	141.092	142.099	C\C=C\C(=O)OCC(C)C	C8H14O2	8.62e-05	1	8	0.131139	0.0749219	0.131139	4b
M141_R72_15899	1.2026	141.092	3674525	Butyl methacrylate	141.092	142.099	CCCCOC(=O)C(C)=C	C8H14O2	0.000137514	1		0		0	4b
M141_R72_15899	1.2026	141.092	3674525	4-Octanolide	141.092	142.099	CCCCC1CCC(=O)O1	C8H14O2	0.000137514	1		0		0	4b
M141_R72_15899	1.2026	141.092	3674525	delta-Octanolactone	141.092	142.099	CCCC1CCCC(=O)O1	C8H14O2	0.000137514	1		0		0	4b
M141_R72_15899	1.2026	141.092	3674525	4-Methylcyclohexanecarboxylic acid	141.092	142.099	CC1CCC(CC1)C(O)=O	C8H14O2	0.000137514	1		0		0	4b
M141_R72_15899	1.2026	141.092	3674525	(3Z)-3-Hexenyl acetate	141.092	142.099	CC\C=C\CCOC(C)=O	C8H14O2	0.000137514	1		0		0	4b
M141_R72_15899	1.2026	141.092	3674525	Isobutyl methacrylate	141.092	142.099	CC(C)COC(=O)C(C)=C	C8H14O2	0.000137514	1		0		0	4b
M141_R72_15899	1.2026	141.092	3674525	Allyl isovalerate	141.092	142.099	CC(C)CC(=O)OCC=C	C8H14O2	0.000137514	1		0		0	4b
M141_R72_15899	1.2026	141.092	3674525	Cyclohexyl acetate	141.092	142.099	CC(=O)OC1CCCCC1	C8H14O2	0.000137514	1		0		0	4b
M141_R72_15899	1.2026	141.092	3674525	2-Methylpropyl but-2-enoate	141.092	142.099	C\C=C\C(=O)OCC(C)C	C8H14O2	0.000137514	1		0		0	4b
M142_R153_16044	2.55502	142.051	1008806	2-Methoxyethyl cyanoacetate	142.051	143.058	COCCOC(=O)CC#N	C6H9NO3	5.63e-05	1	2	0.057505	0.057505	0.057505	4b
M142_R159_16097	2.64644	142.087	1932458	5-Ethyl-1-aza-3,7-dioxabicyclo[3.3.0]octane	142.087	143.095	CCC12COCN1COC2	C7H13NO2	3.59e-05	1	2	0.547204	0.547204	0.547204	4b
M142_R49_16045	0.812914	142.051	407298	2-Methoxyethyl cyanoacetate	142.051	143.058	COCCOC(=O)CC#N	C6H9NO3	6.36e-05	1		0		0	4b
M142_R60_16098	1.00411	142.087	2577620	5-Ethyl-1-aza-3,7-dioxabicyclo[3.3.0]octane	142.087	143.095	CCC12COCN1COC2	C7H13NO2	3.67e-05	1	1	0.558002	0.56449	0.56449	4b
M143_R298_16292	4.97001	143.035	1492240	2-Carboxyethyl acrylate	143.035	144.042	OC(=O)CCOC(=O)C=C	C6H8O4	2.6e-05	1	2	0.541367	0.541367	0.541367	4b
M143_R298_16292	4.97001	143.035	1492240	Dimethyl maleate	143.035	144.042	COC(=O)\C=C\C(=O)OC	C6H8O4	2.6e-05	1	1	0.541367	0.541367	0.541367	4b
M143_R298_16292	4.97001	143.035	1492240	3,6-Dimethyl-2,5-dioxo-1,4-dioxane	143.035	144.042	CC1OC(=O)C(C)OC1=O	C6H8O4	2.6e-05	1	3	0.541367	0.498764	0.541367	4b
M143_R310_16289	5.17446	143.035	1686963	2-Carboxyethyl acrylate	143.035	144.042	OC(=O)CCOC(=O)C=C	C6H8O4	1.87e-05	1	2	0.591789	0.624742	0.624742	4b
M143_R310_16289	5.17446	143.035	1686963	Dimethyl maleate	143.035	144.042	COC(=O)\C=C\C(=O)OC	C6H8O4	1.87e-05	1	1	0.591789	0.619158	0.624742	4b
M143_R310_16289	5.17446	143.035	1686963	3,6-Dimethyl-2,5-dioxo-1,4-dioxane	143.035	144.042	CC1OC(=O)C(C)OC1=O	C6H8O4	1.87e-05	1	3	0.591789	0.584838	0.624742	4b
M143_R86_16298	1.42779	143.035	2947860	4-Ethoxy-4-oxobut-2-enoic acid	143.035	144.042	CCOC(=O)\C=C\C(O)=O	C6H8O4	5.72e-05	1	7	0.412754	0.412754	0.412754	4b
M143_R86_16298	1.42779	143.035	2947860	2-Carboxyethyl acrylate	143.035	144.042	OC(=O)CCOC(=O)C=C	C6H8O4	5.72e-05	1	2	0.412754	0.412754	0.412754	4b
M143_R86_16298	1.42779	143.035	2947860	Dimethyl maleate	143.035	144.042	COC(=O)\C=C\C(=O)OC	C6H8O4	5.72e-05	1	1	0.412754	0.412754	0.412754	4b
M143_R86_16298	1.42779	143.035	2947860	3,6-Dimethyl-2,5-dioxo-1,4-dioxane	143.035	144.042	CC1OC(=O)C(C)OC1=O	C6H8O4	5.72e-05	1	3	0.412754	0.252809	0.412754	4b
M147_R164_17493	2.73192	147.045	646581	E-Cinnamic acid	147.045	148.052	OC(=O)\C=C\C1=CC=CC=C1	C9H8O2	2.15e-05	1	1	0.530317	0.227006	0.530317	4b
M147_R164_17493	2.73192	147.045	646581	3,4-Dihydrocoumarin	147.045	148.052	O=C1CCC2=C(O1)C=CC=C2	C9H8O2	2.15e-05	1	2	0.530317	0.530317	0.530317	4b
M147_R290_17499	4.83828	147.045	2824194	E-Cinnamic acid	147.045	148.052	OC(=O)\C=C\C1=CC=CC=C1	C9H8O2	0.000130456	1		0		0	4b
M147_R290_17499	4.83828	147.045	2824194	3,4-Dihydrocoumarin	147.045	148.052	O=C1CCC2=C(O1)C=CC=C2	C9H8O2	0.000130456	1		0		0	4b
M147_R76_17497	1.27227	147.045	2470997	E-Cinnamic acid	147.045	148.052	OC(=O)\C=C\C1=CC=CC=C1	C9H8O2	9.02e-05	1	1	0.125555	0	0.125555	4b
M147_R76_17497	1.27227	147.045	2470997	3,4-Dihydrocoumarin	147.045	148.052	O=C1CCC2=C(O1)C=CC=C2	C9H8O2	9.02e-05	1	2	0.125555	0	0.125555	4b
M148_R306_17786	5.10637	148.062	952184	2-Ethyl-2-nitro-1,3-propanediol	148.062	149.069	CCC(CO)(CO)[N+]([O-])=O	C5H11NO4	0.00046582	1		0		0	4b
M149_R63_18090	1.05203	149.082	1244013	Triethylene glycol	149.082	150.089	OCCOCCOCCO	C6H14O4	1.52e-06	1	1	0.608898	0.420326	0.608898	4b
M153_R262_19095	4.36587	153.067	355798	N,N'-Methylenebisacrylamide	153.067	154.074	C=CC(=O)NCNC(=O)C=C	C7H10N2O2	0.000122642	1	1	0.210196	0	0.210196	4b
M153_R58_19024	0.963222	153.031	4847790	4-Amino-2-nitrophenol	153.031	154.038	NC1=CC(=C(O)C=C1)[N+]([O-])=O	C6H6N2O3	2.64e-05	1	3	0	0	0	4b
M153_R58_19024	0.963222	153.031	4847790	2-Amino-4-nitrophenol	153.031	154.038	NC1=C(O)C=CC(=C1)[N+]([O-])=O	C6H6N2O3	2.64e-05	1	1	0	0	0	4b
M153_R58_19024	0.963222	153.031	4847790	2-Amino-5-nitrophenol	153.031	154.038	NC1=C(O)C=C(C=C1)[N+]([O-])=O	C6H6N2O3	2.64e-05	1	2	0	0	0	4b
M157_R176_20271	2.93278	157.087	922441	Methyl 4,4,4-trimethylacetoacetate	157.087	158.094	COC(=O)CC(=O)C(C)(C)C	C8H14O3	7.16e-05	1		0		0	4b
M157_R176_20271	2.93278	157.087	922441	Isobutyric anhydride	157.087	158.094	CC(C)C(=O)OC(=O)C(C)C	C8H14O3	7.16e-05	1		0		0	4b
M157_R176_20271	2.93278	157.087	922441	tert-Butyl 3-oxobutanoate	157.087	158.094	CC(=O)CC(=O)OC(C)(C)C	C8H14O3	7.16e-05	1		0		0	4b
M157_R176_20271	2.93278	157.087	922441	{2-[2-(Ethenyloxy)ethoxy]ethoxy}ethene	157.087	158.094	C=COCCOCCOC=C	C8H14O3	7.16e-05	1		0		0	4b
M157_R88_20263	1.46373	157.087	3348332	Methyl 4,4,4-trimethylacetoacetate	157.087	158.094	COC(=O)CC(=O)C(C)(C)C	C8H14O3	5.05e-05	1	3	0.386841	0.386841	0.386841	4b
M157_R88_20263	1.46373	157.087	3348332	Isobutyric anhydride	157.087	158.094	CC(C)C(=O)OC(=O)C(C)C	C8H14O3	5.05e-05	1	5	0.386841	0.263003	0.386841	4b
M157_R88_20263	1.46373	157.087	3348332	tert-Butyl 3-oxobutanoate	157.087	158.094	CC(=O)CC(=O)OC(C)(C)C	C8H14O3	5.05e-05	1	6	0.386841	0.316515	0.386841	4b
M157_R88_20263	1.46373	157.087	3348332	{2-[2-(Ethenyloxy)ethoxy]ethoxy}ethene	157.087	158.094	C=COCCOCCOC=C	C8H14O3	5.05e-05	1	4	0.386841	0.316515	0.386841	4b
M158_R69_20477	1.14323	158.082	30060812	Ethyl 3-ethoxy-3-iminopropionate hydrochloride	158.082	159.09	CCOC(=N)CC(=O)OCC	C7H13NO3	6.82e-05	1		0		0	4b
M159_R289_20727	4.82224	159.066	1354041	Methyl hexanedioate	159.066	160.074	COC(=O)CCCCC(O)=O	C7H12O4	8.48e-05	1	5	0.493762	0.48212	0.493762	4b
M159_R289_20727	4.82224	159.066	1354041	Dimethyl glutarate	159.066	160.074	COC(=O)CCCC(=O)OC	C7H12O4	8.48e-05	1	1	0.493762	0.283742	0.493762	4b
M159_R289_20727	4.82224	159.066	1354041	Diethyl propanedioate	159.066	160.074	CCOC(=O)CC(=O)OCC	C7H12O4	8.48e-05	1	3	0.493762	0.103972	0.493762	4b
M159_R289_20727	4.82224	159.066	1354041	Propylene glycol diacetate	159.066	160.074	CC(COC(C)=O)OC(C)=O	C7H12O4	8.48e-05	1	6	0.493762	0.103972	0.493762	4b
M159_R65_20820	1.07808	159.103	1152175	2-Butoxyethyl acetate	159.103	160.11	CCCCOCCOC(C)=O	C8H16O3	6.87e-05	1		0		0	4b
M162_R249_21481	4.14291	162.02	288647	2H-3,1-Benzoxazine-2,4(1H)-dione	162.02	163.027	O=C1NC2=C(C=CC=C2)C(=O)O1	C8H5NO3	4.12e-05	1		0		0	4b
M165_R126_22478	2.10365	165.019	516167	1,3-Benzenedicarboxylic acid	165.019	166.027	OC(=O)C1=CC(=CC=C1)C(O)=O	C8H6O4	-1.27e-05	1	3	0.348466	0.374273	0.374273	4b
M165_R126_22478	2.10365	165.019	516167	Monopotassium phthalate	165.019	166.027	OC(=O)C1=CC=CC=C1C(O)=O	C8H6O4	-1.27e-05	1	1	0.348466	0.374273	0.374273	4b
M165_R126_22478	2.10365	165.019	516167	Terephthalic acid	165.019	166.027	OC(=O)C1=CC=C(C=C1)C(O)=O	C8H6O4	-1.27e-05	1	2	0.348466	0.374273	0.374273	4b
M165_R65_22679	1.07602	165.067	116833	Hydrazinecarboxylic acid, phenylmethyl ester	165.067	166.074	NNC(=O)OCC1=CC=CC=C1	C8H10N2O2	3.89e-06	1		0		0	4b
M165_R81_22505	1.35664	165.019	958068	1,3-Benzenedicarboxylic acid	165.019	166.027	OC(=O)C1=CC(=CC=C1)C(O)=O	C8H6O4	0.000135447	1	3	0.200269	0.262676	0.269362	4b
M165_R81_22505	1.35664	165.019	958068	Monopotassium phthalate	165.019	166.027	OC(=O)C1=CC=CC=C1C(O)=O	C8H6O4	0.000135447	1	1	0.200269	0.262676	0.269362	4b
M165_R81_22505	1.35664	165.019	958068	Terephthalic acid	165.019	166.027	OC(=O)C1=CC=C(C=C1)C(O)=O	C8H6O4	0.000135447	1	2	0.200269	0.262676	0.269362	4b
M167_R153_23222	2.55162	167.035	721412	Dehydroacetic acid	167.035	168.042	CC(=O)C1C(=O)OC(C)=CC1=O	C8H8O4	8.5e-05	1	1	0.665573	0.665573	0.665573	4b
M167_R153_23222	2.55162	167.035	721412	Sodium dehydroacetate	167.035	168.042	C\C(O)=C1/C(=O)OC(C)=CC1=O	C8H8O4	8.5e-05	1		0.665573		0.665573	4b
M167_R246_23377	4.0954	167.083	416515	1,6-Diisocyanatohexane	167.083	168.09	O=C=NCCCCCCN=C=O	C8H12N2O2	0.000155078	1		0		0	4b
M167_R246_23377	4.0954	167.083	416515	3,3'-(Ethylenedioxy)dipropiononitrile	167.083	168.09	N#CCCOCCOCCC#N	C8H12N2O2	0.000155078	1		0		0	4b
M167_R290_23278	4.84031	167.046	432551	4-Methoxy-2-nitroaniline	167.046	168.053	COC1=CC=C(N)C(=C1)[N+]([O-])=O	C7H8N2O3	1.34e-06	1		0		0	4b
M167_R290_23278	4.84031	167.046	432551	2-Methoxy-4-nitroaniline	167.046	168.053	COC1=CC(=CC=C1N)[N+]([O-])=O	C7H8N2O3	1.34e-06	1		0		0	4b
M167_R290_23278	4.84031	167.046	432551	2-Methoxy-5-nitroaniline	167.046	168.053	COC1=C(N)C=C(C=C1)[N+]([O-])=O	C7H8N2O3	1.34e-06	1		0		0	4b
M168_R130_23589	2.17041	168.067	678693	Norepinephrine	168.067	169.074	NCC(O)C1=CC=C(O)C(O)=C1	C8H11NO3	0.00020174	1	1	0.658784	0.658784	0.658784	4b
M168_R130_23589	2.17041	168.067	678693	Pyridoxine	168.067	169.074	CC1=C(O)C(CO)=C(CO)C=N1	C8H11NO3	0.00020174	1	2	0.658784	0.658784	0.658784	4b
M168_R63_23581	1.05293	168.067	1460094	Norepinephrine	168.067	169.074	NCC(O)C1=CC=C(O)C(O)=C1	C8H11NO3	0.000144365	1	1	0.576368	0.573147	0.576368	4b
M168_R63_23581	1.05293	168.067	1460094	Pyridoxine	168.067	169.074	CC1=C(O)C(CO)=C(CO)C=N1	C8H11NO3	0.000144365	1	2	0.576368	0.576368	0.576368	4b
M169_R111_23818	1.85282	169.051	714658	Ethylene acrylate	169.051	170.058	C=CC(=O)OCCOC(=O)C=C	C8H10O4	0.000366452	1		0		0	4b
M171_R672_24623	11.2	171.139	3269561	Acetaldehyde ethyl cis-3-hexenyl acetal	171.139	172.146	CCOC(C)OCC\C=C\CC	C10H20O2	0.000141739	1	11	0.267128	0.267128	0.267128	4b
M171_R672_24623	11.2	171.139	3269561	Pentyl valerate	171.139	172.146	CCCCCOC(=O)CCCC	C10H20O2	0.000141739	1	10	0.267128	0.267128	0.267128	4b
M171_R672_24623	11.2	171.139	3269561	Hexyl butyrate	171.139	172.146	CCCCCCOC(=O)CCC	C10H20O2	0.000141739	1	8	0.267128	0.267128	0.267128	4b
M171_R672_24623	11.2	171.139	3269561	Hexyl isobutyrate	171.139	172.146	CCCCCCOC(=O)C(C)C	C10H20O2	0.000141739	1	9	0.267128	0.267128	0.267128	4b
M171_R672_24623	11.2	171.139	3269561	Octyl acetate	171.139	172.146	CCCCCCCCOC(C)=O	C10H20O2	0.000141739	1	6	0.267128	0.267128	0.267128	4b
M171_R672_24623	11.2	171.139	3269561	Decanoic acid	171.139	172.146	CCCCCCCCCC(O)=O	C10H20O2	0.000141739	1	1	0.267128	0.267128	0.267128	4b
M171_R672_24623	11.2	171.139	3269561	Ethyl octanoate	171.139	172.146	CCCCCCCC(=O)OCC	C10H20O2	0.000141739	1	5	0.267128	0.267128	0.267128	4b
M171_R672_24623	11.2	171.139	3269561	2-Ethylhexyl acetate	171.139	172.146	CCCCC(CC)COC(C)=O	C10H20O2	0.000141739	1	7	0.267128	0.267128	0.267128	4b
M171_R672_24623	11.2	171.139	3269561	2-Methylbutyl isovalerate	171.139	172.146	CCC(C)COC(=O)CC(C)C	C10H20O2	0.000141739	1	3	0.267128	0.267128	0.267128	4b
M171_R672_24623	11.2	171.139	3269561	7-Hydroxy-3,7-dimethyloctanal	171.139	172.146	CC(CCCC(C)(C)O)CC=O	C10H20O2	0.000141739	1	2	0.267128	0	0.267128	4b
M171_R672_24623	11.2	171.139	3269561	3-Methylbutyl 3-methylbutanoate	171.139	172.146	CC(C)CCOC(=O)CC(C)C	C10H20O2	0.000141739	1	4	0.267128	0.267128	0.267128	4b
M174_R137_25552	2.27657	174.114	311842	2-Ethylhexyl nitrate	174.114	175.121	CCCCC(CC)CO[N+]([O-])=O	C8H17NO3	-6.7e-06	1	1	0.211452	0	0.211452	4b
M174_R237_25554	3.94476	174.114	445840	2-Ethylhexyl nitrate	174.114	175.121	CCCCC(CC)CO[N+]([O-])=O	C8H17NO3	7.4e-05	1	1	0.458613	0.318821	0.458613	4b
M183_R662_27973	11.0331	183.139	1358222	Octyl prop-2-enoate	183.139	184.146	CCCCCCCCOC(=O)C=C	C11H20O2	-1.42e-05	1	9	0	0	0	4b
M183_R662_27973	11.0331	183.139	1358222	10-Undecenoic acid	183.139	184.146	OC(=O)CCCCCCCCC=C	C11H20O2	-1.42e-05	1	2	0	0	0	4b
M183_R662_27973	11.0331	183.139	1358222	Methyl citronellate	183.139	184.146	COC(=O)CC(C)CCC=C(C)C	C11H20O2	-1.42e-05	1	8	0	0	0	4b
M183_R662_27973	11.0331	183.139	1358222	5-Heptyldihydro-2(3H)-furanone	183.139	184.146	CCCCCCCC1CCC(=O)O1	C11H20O2	-1.42e-05	1	3	0	0	0	4b
M183_R662_27973	11.0331	183.139	1358222	Undecanoic delta-lactone	183.139	184.146	CCCCCCC1CCCC(=O)O1	C11H20O2	-1.42e-05	1	4	0	0	0	4b
M183_R662_27973	11.0331	183.139	1358222	Dihydrojasmone lactone	183.139	184.146	CCCCCCC1(C)CCC(=O)O1	C11H20O2	-1.42e-05	1	7	0	0	0	4b
M183_R662_27973	11.0331	183.139	1358222	2-Ethylhexyl acrylate	183.139	184.146	CCCCC(CC)COC(=O)C=C	C11H20O2	-1.42e-05	1	1	0	0	0	4b
M183_R662_27973	11.0331	183.139	1358222	(3Z)-Hex-3-en-1-yl 3-methylbutanoate	183.139	184.146	CC\C=C\CCOC(=O)CC(C)C	C11H20O2	-1.42e-05	1	11	0	0	0	4b
M183_R662_27973	11.0331	183.139	1358222	(Z)-Hex-3-enyl 2-methylbutyrate	183.139	184.146	CC\C=C\CCOC(=O)C(C)CC	C11H20O2	-1.42e-05	1	13	0	0	0	4b
M183_R662_27973	11.0331	183.139	1358222	3,7-Dimethyloct-6-en-1-yl formate	183.139	184.146	CC(CCOC=O)CCC=C(C)C	C11H20O2	-1.42e-05	1	5	0	0	0	4b
M197_R290_31963	4.84103	197.068	1776373	Cymoxanil	197.068	198.075	CCNC(=O)NC(=O)C(=N\OC)\C#N	C7H10N4O3	7.6e-05	1		0		0	4b
M241_R806_40370	13.4391	241.217	6562051	Dodecanoic acid, 1-methylethyl ester	241.217	242.225	CCCCCCCCCCCC(=O)OC(C)C	C15H30O2	8.11e-05	1	6	0	0	0	4b
M253_R795_42190	13.2536	253.217	8556407	(Z)-Hexadec-9-enoic acid	253.217	254.225	CCCCCC\C=C\CCCCCCCC(O)=O	C16H30O2	7.35e-05	1		0		0	4b
M253_R795_42190	13.2536	253.217	8556407	Dodecyl 2-methylacrylate	253.217	254.225	CCCCCCCCCCCCOC(=O)C(C)=C	C16H30O2	7.35e-05	1		0		0	4b
M253_R795_42190	13.2536	253.217	8556407	(E)-Hexadec-9-enoic acid	253.217	254.225	CCCCCC\C=C/CCCCCCCC(O)=O	C16H30O2	7.35e-05	1		0		0	4b
M253_R795_42190	13.2536	253.217	8556407	(E)-11-Tetradecen-1-ol acetate	253.217	254.225	CC\C=C\CCCCCCCCCCOC(C)=O	C16H30O2	7.35e-05	1		0		0	4b
M253_R795_42190	13.2536	253.217	8556407	(Z)-11-Tetradecenyl acetate	253.217	254.225	CC\C=C/CCCCCCCCCCOC(C)=O	C16H30O2	7.35e-05	1		0		0	4b
M67_R199_275	3.31894	67.0302	507632	Imidazole	67.0302	68.0374	N1C=CN=C1	C3H4N2	1.45e-05	1		0		0	4b
M67_R61_297	1.02361	67.0302	1401109	Imidazole	67.0302	68.0374	N1C=CN=C1	C3H4N2	5.08e-05	1	1	0	0	0	4b
M71_R173_522	2.88929	71.0139	621499	beta-Propiolactone	71.0139	72.0211	O=C1CCO1	C3H4O2	2.14e-05	1		0		0	4b
M71_R173_522	2.88929	71.0139	621499	Methyl glyoxal	71.0139	72.0211	CC(=O)C=O	C3H4O2	2.14e-05	1		0		0	4b
M71_R189_527	3.14897	71.0139	1828894	beta-Propiolactone	71.0139	72.0211	O=C1CCO1	C3H4O2	4.08e-05	1	2	0	0	0	4b
M71_R189_527	3.14897	71.0139	1828894	Methyl glyoxal	71.0139	72.0211	CC(=O)C=O	C3H4O2	4.08e-05	1	3	0	0	0	4b
M71_R49_529	0.821524	71.0139	440940	beta-Propiolactone	71.0139	72.0211	O=C1CCO1	C3H4O2	5.16e-05	1		0		0	4b
M71_R49_529	0.821524	71.0139	440940	Methyl glyoxal	71.0139	72.0211	CC(=O)C=O	C3H4O2	5.16e-05	1		0		0	4b
M71_R86_539	1.4332	71.0503	420103	Butyraldehyde	71.0502	72.0575	CCCC=O	C4H8O	4.39e-05	1		0		0	4b
M71_R86_539	1.4332	71.0503	420103	1,2-Epoxybutane	71.0502	72.0575	CCC1CO1	C4H8O	4.39e-05	1		0		0	4b
M71_R86_539	1.4332	71.0503	420103	Methyl ethyl ketone	71.0502	72.0575	CCC(C)=O	C4H8O	4.39e-05	1		0		0	4b
M71_R86_539	1.4332	71.0503	420103	2-Methylpropanal	71.0502	72.0575	CC(C)C=O	C4H8O	4.39e-05	1		0		0	4b
M71_R86_539	1.4332	71.0503	420103	Tetrahydrofuran	71.0502	72.0575	C1CCOC1	C4H8O	4.39e-05	1		0		0	4b
M73_R131_635	2.17762	73.0296	6358481	Glycidol	73.0295	74.0368	OCC1CO1	C3H6O2	5.25e-05	1	3	0	0	0	4b
M73_R131_635	2.17762	73.0296	6358481	Ethyl formate	73.0295	74.0368	CCOC=O	C3H6O2	5.25e-05	1	5	0	0	0	4b
M73_R131_635	2.17762	73.0296	6358481	Sodium propionate	73.0295	74.0368	CCC(O)=O	C3H6O2	5.25e-05	1	1	0	0	0	4b
M73_R131_635	2.17762	73.0296	6358481	1,3-Dioxolane	73.0295	74.0368	C1COCO1	C3H6O2	5.25e-05	1	4	0	0	0	4b
M73_R90_627	1.49626	73.0295	5639131	Glycidol	73.0295	74.0368	OCC1CO1	C3H6O2	3.4e-05	1	3	0	0	0	4b
M73_R90_627	1.49626	73.0295	5639131	Ethyl formate	73.0295	74.0368	CCOC=O	C3H6O2	3.4e-05	1	5	0	0	0	4b
M73_R90_627	1.49626	73.0295	5639131	Sodium propionate	73.0295	74.0368	CCC(O)=O	C3H6O2	3.4e-05	1	1	0	0	0	4b
M73_R90_627	1.49626	73.0295	5639131	1,3-Dioxolane	73.0295	74.0368	C1COCO1	C3H6O2	3.4e-05	1	4	0	0	0	4b
M73_R91_653	1.51422	73.0408	844181	N-Nitrosodimethylamine	73.0407	74.048	CN(C)N=O	C2H6N2O	2.79e-05	1	1	0	0	0	4b
M81_R56_1328	0.928343	81.0459	441533	1-Methylimidazole	81.0458	82.0531	CN1C=CN=C1	C4H6N2	2.95e-05	1		0		0	4b
M81_R56_1328	0.928343	81.0459	441533	2-Methylimidazole	81.0458	82.0531	CC1=NC=CN1	C4H6N2	2.95e-05	1		0		0	4b
M83_R120_1607	1.99762	83.0503	534550	Cyclopentanone	83.0502	84.0575	O=C1CCCC1	C5H8O	4.58e-05	1		0		0	4b
M83_R120_1607	1.99762	83.0503	534550	3-Methylbut-3-en-2-one	83.0502	84.0575	CC(=C)C(C)=O	C5H8O	4.58e-05	1		0		0	4b
M83_R120_1607	1.99762	83.0503	534550	3,4-Dihydro-2H-pyran	83.0502	84.0575	C1COC=CC1	C5H8O	4.58e-05	1		0		0	4b
M84_R157_1796	2.62071	84.0455	155489	2-Pyrrolidinone	84.0455	85.0528	O=C1CCCN1	C4H7NO	2.23e-05	1		0		0	4b
M84_R157_1796	2.62071	84.0455	155489	2-Hydroxy-2-methylpropanenitrile	84.0455	85.0528	CC(C)(O)C#N	C4H7NO	2.23e-05	1		0		0	4b
M84_R57_1805	0.953656	84.0455	479362	2-Pyrrolidinone	84.0455	85.0528	O=C1CCCN1	C4H7NO	4.78e-05	1		0		0	4b
M84_R57_1805	0.953656	84.0455	479362	2-Hydroxy-2-methylpropanenitrile	84.0455	85.0528	CC(C)(O)C#N	C4H7NO	4.78e-05	1		0		0	4b
M84_R78_1800	1.30505	84.0455	624771	2-Pyrrolidinone	84.0455	85.0528	O=C1CCCN1	C4H7NO	3.51e-05	1		0		0	4b
M84_R78_1800	1.30505	84.0455	624771	2-Hydroxy-2-methylpropanenitrile	84.0455	85.0528	CC(C)(O)C#N	C4H7NO	3.51e-05	1		0		0	4b
M85_R112_1989	1.86807	85.0296	98326	2-Butyne-1,4-diol	85.0295	86.0368	OCC#CCO	C4H6O2	5.27e-05	1		0		0	4b
M85_R112_1989	1.86807	85.0296	98326	4-Butyrolactone	85.0295	86.0368	O=C1CCCO1	C4H6O2	5.27e-05	1		0		0	4b
M85_R112_1989	1.86807	85.0296	98326	Methyl acrylate	85.0295	86.0368	COC(=O)C=C	C4H6O2	5.27e-05	1		0		0	4b
M85_R112_1989	1.86807	85.0296	98326	beta-Butyrolactone	85.0295	86.0368	CC1CC(=O)O1	C4H6O2	5.27e-05	1		0		0	4b
M85_R112_1989	1.86807	85.0296	98326	2,3-Butanedione	85.0295	86.0368	CC(=O)C(C)=O	C4H6O2	5.27e-05	1		0		0	4b
M85_R112_1989	1.86807	85.0296	98326	Sodium methacrylate	85.0295	86.0368	CC(=C)C(O)=O	C4H6O2	5.27e-05	1		0		0	4b
M85_R112_1989	1.86807	85.0296	98326	2-Butenoic acid	85.0295	86.0368	C\C=C\C(O)=O	C4H6O2	5.27e-05	1		0		0	4b
M85_R151_1990	2.52127	85.0296	2221792	2-Butyne-1,4-diol	85.0295	86.0368	OCC#CCO	C4H6O2	5.3e-05	1		0		0	4b
M85_R151_1990	2.52127	85.0296	2221792	4-Butyrolactone	85.0295	86.0368	O=C1CCCO1	C4H6O2	5.3e-05	1		0		0	4b
M85_R151_1990	2.52127	85.0296	2221792	Methyl acrylate	85.0295	86.0368	COC(=O)C=C	C4H6O2	5.3e-05	1		0		0	4b
M85_R151_1990	2.52127	85.0296	2221792	beta-Butyrolactone	85.0295	86.0368	CC1CC(=O)O1	C4H6O2	5.3e-05	1		0		0	4b
M85_R151_1990	2.52127	85.0296	2221792	2,3-Butanedione	85.0295	86.0368	CC(=O)C(C)=O	C4H6O2	5.3e-05	1		0		0	4b
M85_R151_1990	2.52127	85.0296	2221792	Sodium methacrylate	85.0295	86.0368	CC(=C)C(O)=O	C4H6O2	5.3e-05	1		0		0	4b
M85_R151_1990	2.52127	85.0296	2221792	2-Butenoic acid	85.0295	86.0368	C\C=C\C(O)=O	C4H6O2	5.3e-05	1		0		0	4b
M85_R280_1996	4.6734	85.0296	8083214	2-Butyne-1,4-diol	85.0295	86.0368	OCC#CCO	C4H6O2	6.5e-05	1	4	0.0929948	0.0707413	0.0929948	4b
M85_R280_1996	4.6734	85.0296	8083214	4-Butyrolactone	85.0295	86.0368	O=C1CCCO1	C4H6O2	6.5e-05	1	2	0.0929948	0.0929948	0.0929948	4b
M85_R280_1996	4.6734	85.0296	8083214	Methyl acrylate	85.0295	86.0368	COC(=O)C=C	C4H6O2	6.5e-05	1	5	0.0929948	0.0929948	0.0929948	4b
M85_R280_1996	4.6734	85.0296	8083214	beta-Butyrolactone	85.0295	86.0368	CC1CC(=O)O1	C4H6O2	6.5e-05	1	7	0.0929948	0.0929948	0.0929948	4b
M85_R280_1996	4.6734	85.0296	8083214	2,3-Butanedione	85.0295	86.0368	CC(=O)C(C)=O	C4H6O2	6.5e-05	1	3	0.0929948	0.0929948	0.0929948	4b
M85_R280_1996	4.6734	85.0296	8083214	Sodium methacrylate	85.0295	86.0368	CC(=C)C(O)=O	C4H6O2	6.5e-05	1	6	0.0929948	0.0929948	0.0929948	4b
M85_R280_1996	4.6734	85.0296	8083214	2-Butenoic acid	85.0295	86.0368	C\C=C\C(O)=O	C4H6O2	6.5e-05	1	8	0.0929948	0.0929948	0.0929948	4b
M85_R305_1993	5.09166	85.0296	4574532	2-Butyne-1,4-diol	85.0295	86.0368	OCC#CCO	C4H6O2	5.7e-05	1	4	0	0	0	4b
M85_R305_1993	5.09166	85.0296	4574532	4-Butyrolactone	85.0295	86.0368	O=C1CCCO1	C4H6O2	5.7e-05	1	2	0	0	0	4b
M85_R305_1993	5.09166	85.0296	4574532	Methyl acrylate	85.0295	86.0368	COC(=O)C=C	C4H6O2	5.7e-05	1	5	0	0	0	4b
M85_R305_1993	5.09166	85.0296	4574532	beta-Butyrolactone	85.0295	86.0368	CC1CC(=O)O1	C4H6O2	5.7e-05	1	7	0	0	0	4b
M85_R305_1993	5.09166	85.0296	4574532	2,3-Butanedione	85.0295	86.0368	CC(=O)C(C)=O	C4H6O2	5.7e-05	1	3	0	0	0	4b
M85_R305_1993	5.09166	85.0296	4574532	Sodium methacrylate	85.0295	86.0368	CC(=C)C(O)=O	C4H6O2	5.7e-05	1	6	0	0	0	4b
M85_R305_1993	5.09166	85.0296	4574532	2-Butenoic acid	85.0295	86.0368	C\C=C\C(O)=O	C4H6O2	5.7e-05	1	8	0	0	0	4b
M85_R48_2002	0.801673	85.0296	12658764	2-Butyne-1,4-diol	85.0295	86.0368	OCC#CCO	C4H6O2	8.67e-05	1	4	0	0	0	4b
M85_R48_2002	0.801673	85.0296	12658764	4-Butyrolactone	85.0295	86.0368	O=C1CCCO1	C4H6O2	8.67e-05	1	2	0	0	0	4b
M85_R48_2002	0.801673	85.0296	12658764	Methyl acrylate	85.0295	86.0368	COC(=O)C=C	C4H6O2	8.67e-05	1	5	0	0	0	4b
M85_R48_2002	0.801673	85.0296	12658764	beta-Butyrolactone	85.0295	86.0368	CC1CC(=O)O1	C4H6O2	8.67e-05	1	7	0	0	0	4b
M85_R48_2002	0.801673	85.0296	12658764	2,3-Butanedione	85.0295	86.0368	CC(=O)C(C)=O	C4H6O2	8.67e-05	1	3	0	0	0	4b
M85_R48_2002	0.801673	85.0296	12658764	Sodium methacrylate	85.0295	86.0368	CC(=C)C(O)=O	C4H6O2	8.67e-05	1	6	0	0	0	4b
M85_R48_2002	0.801673	85.0296	12658764	2-Butenoic acid	85.0295	86.0368	C\C=C\C(O)=O	C4H6O2	8.67e-05	1	8	0	0	0	4b
M85_R68_2010	1.12865	85.066	935743	Cyclopentanol	85.0659	86.0732	OC1CCCC1	C5H10O	7.7e-05	1		0		0	4b
M85_R68_2010	1.12865	85.066	935743	Pentanal	85.0659	86.0732	CCCCC=O	C5H10O	7.7e-05	1		0		0	4b
M85_R68_2010	1.12865	85.066	935743	2-Pentanone	85.0659	86.0732	CCCC(C)=O	C5H10O	7.7e-05	1		0		0	4b
M85_R68_2010	1.12865	85.066	935743	2-Methylbutanal	85.0659	86.0732	CCC(C)C=O	C5H10O	7.7e-05	1		0		0	4b
M85_R68_2010	1.12865	85.066	935743	3-Methylbutanal	85.0659	86.0732	CC(C)CC=O	C5H10O	7.7e-05	1		0		0	4b
M85_R68_2010	1.12865	85.066	935743	3-Methyl-2-butanone	85.0659	86.0732	CC(C)C(C)=O	C5H10O	7.7e-05	1		0		0	4b
M85_R68_2010	1.12865	85.066	935743	3-Methyl-2-buten-1-ol	85.0659	86.0732	CC(C)=CCO	C5H10O	7.7e-05	1		0		0	4b
M85_R68_2010	1.12865	85.066	935743	2-Methyl-3-buten-2-ol	85.0659	86.0732	CC(C)(O)C=C	C5H10O	7.7e-05	1		0		0	4b
M85_R68_2010	1.12865	85.066	935743	3-Methylbut-3-en-1-ol	85.0659	86.0732	CC(=C)CCO	C5H10O	7.7e-05	1		0		0	4b
M87_R128_2232	2.12517	87.0452	701031	Ethyl acetate	87.0452	88.0524	CCOC(C)=O	C4H8O2	4.05e-05	1		0		0	4b
M87_R128_2232	2.12517	87.0452	701031	Acetoin	87.0452	88.0524	CC(O)C(C)=O	C4H8O2	4.05e-05	1		0		0	4b
M87_R128_2232	2.12517	87.0452	701031	Isopropyl formate	87.0452	88.0524	CC(C)OC=O	C4H8O2	4.05e-05	1		0		0	4b
M87_R144_2239	2.39609	87.0452	934237	Ethyl acetate	87.0452	88.0524	CCOC(C)=O	C4H8O2	5.5e-05	1	1	0.09022	0.09022	0.09022	4b
M87_R144_2239	2.39609	87.0452	934237	Acetoin	87.0452	88.0524	CC(O)C(C)=O	C4H8O2	5.5e-05	1	8	0.09022	0.09022	0.09022	4b
M87_R144_2239	2.39609	87.0452	934237	Isopropyl formate	87.0452	88.0524	CC(C)OC=O	C4H8O2	5.5e-05	1	5	0.09022	0.09022	0.09022	4b
M87_R164_2237	2.74125	87.0452	244078	Ethyl acetate	87.0452	88.0524	CCOC(C)=O	C4H8O2	5.06e-05	1		0		0	4b
M87_R164_2237	2.74125	87.0452	244078	Acetoin	87.0452	88.0524	CC(O)C(C)=O	C4H8O2	5.06e-05	1		0		0	4b
M87_R164_2237	2.74125	87.0452	244078	Isopropyl formate	87.0452	88.0524	CC(C)OC=O	C4H8O2	5.06e-05	1		0		0	4b
M87_R230_2235	3.83633	87.0452	387176	Ethyl acetate	87.0452	88.0524	CCOC(C)=O	C4H8O2	4.4e-05	1	1	0	0	0	4b
M87_R230_2235	3.83633	87.0452	387176	Acetoin	87.0452	88.0524	CC(O)C(C)=O	C4H8O2	4.4e-05	1	7	0	0	0	4b
M87_R230_2235	3.83633	87.0452	387176	Isopropyl formate	87.0452	88.0524	CC(C)OC=O	C4H8O2	4.4e-05	1	5	0	0	0	4b
M87_R266_2173	4.4297	87.0097	1293177	2-Oxopropanoic acid	87.0088	88.016	CC(=O)C(O)=O	C3H4O3	0.000903714	1		0		0	4b
M87_R266_2173	4.4297	87.0097	1293177	Sodium pyruvate	87.0088	88.016	CC(=O)C(O)=O	C3H4O3	0.000903714	1		0		0	4b
M89_R328_2341	5.47239	88.9881	1616267	Oxalic acid	88.988	89.9953	OC(=O)C(O)=O	C2H2O4	7.22e-05	1	1	0.531397	0	0.531397	4b
M89_R49_2346	0.817428	88.9881	9937641	Oxalic acid	88.988	89.9953	OC(=O)C(O)=O	C2H2O4	9.27e-05	1	1	0.160278	0	0.160278	4b
M92_R107_2880	1.77633	92.0506	443942	Aniline hydrochloride	92.0506	93.0578	NC1=CC=CC=C1	C6H7N	6.05e-05	1		0		0	4b
M92_R107_2880	1.77633	92.0506	443942	2-Methylpyridine	92.0506	93.0578	CC1=NC=CC=C1	C6H7N	6.05e-05	1		0		0	4b
M92_R107_2880	1.77633	92.0506	443942	4-Methylpyridine	92.0506	93.0578	CC1=CC=NC=C1	C6H7N	6.05e-05	1		0		0	4b
M92_R107_2880	1.77633	92.0506	443942	3-Methylpyridine	92.0506	93.0578	CC1=CC=CN=C1	C6H7N	6.05e-05	1		0		0	4b
M92_R182_2878	3.03442	92.0506	426770	Aniline hydrochloride	92.0506	93.0578	NC1=CC=CC=C1	C6H7N	5.02e-05	1		0		0	4b
M92_R182_2878	3.03442	92.0506	426770	2-Methylpyridine	92.0506	93.0578	CC1=NC=CC=C1	C6H7N	5.02e-05	1		0		0	4b
M92_R182_2878	3.03442	92.0506	426770	4-Methylpyridine	92.0506	93.0578	CC1=CC=NC=C1	C6H7N	5.02e-05	1		0		0	4b
M92_R182_2878	3.03442	92.0506	426770	3-Methylpyridine	92.0506	93.0578	CC1=CC=CN=C1	C6H7N	5.02e-05	1		0		0	4b
M92_R93_2877	1.54228	92.0506	333436	Aniline hydrochloride	92.0506	93.0578	NC1=CC=CC=C1	C6H7N	4.42e-05	1		0		0	4b
M92_R93_2877	1.54228	92.0506	333436	2-Methylpyridine	92.0506	93.0578	CC1=NC=CC=C1	C6H7N	4.42e-05	1		0		0	4b
M92_R93_2877	1.54228	92.0506	333436	4-Methylpyridine	92.0506	93.0578	CC1=CC=NC=C1	C6H7N	4.42e-05	1		0		0	4b
M92_R93_2877	1.54228	92.0506	333436	3-Methylpyridine	92.0506	93.0578	CC1=CC=CN=C1	C6H7N	4.42e-05	1		0		0	4b
M93_R111_3123	1.85649	93.0458	1870307	3-Pyridinamine	93.0458	94.0531	NC1=CN=CC=C1	C5H6N2	9.55e-06	1	3	0	0	0	4b
M93_R111_3123	1.85649	93.0458	1870307	2-Methylpyrazine	93.0458	94.0531	CC1=NC=CN=C1	C5H6N2	9.55e-06	1	4	0	0	0	4b
M93_R112_3097	1.8739	93.0346	8457149	Phenol	93.0346	94.0419	OC1=CC=CC=C1	C6H6O	4.64e-06	1	1	0.171703	0.171703	0.171703	4b
M93_R112_3097	1.8739	93.0346	8457149	Sodium phenolate	93.0346	94.0419	OC1=CC=CC=C1	C6H6O	4.64e-06	1	1	0.171703	0.171703	0.171703	4b
M93_R130_3103	2.15939	93.0346	6035704	Phenol	93.0346	94.0419	OC1=CC=CC=C1	C6H6O	4.19e-05	1	1	0.101888	0.101888	0.101888	4b
M93_R130_3103	2.15939	93.0346	6035704	Sodium phenolate	93.0346	94.0419	OC1=CC=CC=C1	C6H6O	4.19e-05	1	1	0.101888	0.101888	0.101888	4b
M93_R133_3133	2.21455	93.0459	6653057	3-Pyridinamine	93.0458	94.0531	NC1=CN=CC=C1	C5H6N2	4.45e-05	1	2	0.189772	0.189772	0.189772	4b
M93_R133_3133	2.21455	93.0459	6653057	2-Methylpyrazine	93.0458	94.0531	CC1=NC=CN=C1	C5H6N2	4.45e-05	1	4	0.189772	0.189772	0.189772	4b
M93_R320_3139	5.3363	93.0459	379710	3-Pyridinamine	93.0458	94.0531	NC1=CN=CC=C1	C5H6N2	5.41e-05	1		0		0	4b
M93_R320_3139	5.3363	93.0459	379710	2-Methylpyrazine	93.0458	94.0531	CC1=NC=CN=C1	C5H6N2	5.41e-05	1		0		0	4b
M93_R419_3131	6.98016	93.0459	1222031	3-Pyridinamine	93.0458	94.0531	NC1=CN=CC=C1	C5H6N2	3.36e-05	1	2	0.198641	0.198641	0.198641	4b
M93_R419_3131	6.98016	93.0459	1222031	2-Methylpyrazine	93.0458	94.0531	CC1=NC=CN=C1	C5H6N2	3.36e-05	1	4	0.198641	0.198641	0.198641	4b
M93_R63_3105	1.05405	93.0346	2707688	Phenol	93.0346	94.0419	OC1=CC=CC=C1	C6H6O	4.86e-05	1	1	0.221232	0.221232	0.221232	4b
M93_R63_3105	1.05405	93.0346	2707688	Sodium phenolate	93.0346	94.0419	OC1=CC=CC=C1	C6H6O	4.86e-05	1	1	0.221232	0.221232	0.221232	4b
M93_R94_3098	1.55836	93.0346	248313	Phenol	93.0346	94.0419	OC1=CC=CC=C1	C6H6O	1.91e-05	1		0		0	4b
M93_R94_3098	1.55836	93.0346	248313	Sodium phenolate	93.0346	94.0419	OC1=CC=CC=C1	C6H6O	1.91e-05	1		0		0	4b
M94_R140_3199	2.33435	94.0299	636829	3-Pyridinol	94.0298	95.0371	OC1=CN=CC=C1	C5H5NO	4.7e-05	1	3	0.141414	0.141414	0.141414	4b
M94_R140_3199	2.33435	94.0299	636829	4-Pyridinol	94.0298	95.0371	OC1=CC=NC=C1	C5H5NO	4.7e-05	1	2	0.141414	0.141414	0.141414	4b
M94_R140_3199	2.33435	94.0299	636829	2-Pyridone	94.0298	95.0371	O=C1NC=CC=C1	C5H5NO	4.7e-05	1	8	0.141414	0.141414	0.141414	4b
M94_R159_3195	2.64762	94.0299	2396626	4-Pyridinol	94.0298	95.0371	OC1=CC=NC=C1	C5H5NO	3.35e-05	1	2	0.659757	0.659757	0.659757	4b
M94_R159_3195	2.64762	94.0299	2396626	2-Pyridone	94.0298	95.0371	O=C1NC=CC=C1	C5H5NO	3.35e-05	1	11	0.659757	0.659757	0.659757	4b
M94_R67_3202	1.12244	94.0299	2167566	3-Pyridinol	94.0298	95.0371	OC1=CN=CC=C1	C5H5NO	5.49e-05	1		0		0	4b
M94_R67_3202	1.12244	94.0299	2167566	4-Pyridinol	94.0298	95.0371	OC1=CC=NC=C1	C5H5NO	5.49e-05	1		0		0	4b
M94_R67_3202	1.12244	94.0299	2167566	2-Pyridone	94.0298	95.0371	O=C1NC=CC=C1	C5H5NO	5.49e-05	1		0		0	4b
M97_R225_3759	3.75609	96.9697	292591	Phosphoric acid	96.9696	97.9769	OP(O)(O)=O	H3O4P	0.000104246	1		0.412412		0.412412	4b
M97_R298_3868	4.96609	97.0295	2899944	Furfuryl alcohol	97.0295	98.0368	OCC1=CC=CO1	C5H6O2	2.18e-05	1	1	0.177385	0.177385	0.177385	4b
M97_R298_3868	4.96609	97.0295	2899944	alpha-Angelica lactone	97.0295	98.0368	CC1=CCC(=O)O1	C5H6O2	2.18e-05	1	2	0.177385	0.177385	0.177385	4b
M97_R312_3871	5.19508	97.0296	3306506	Furfuryl alcohol	97.0295	98.0368	OCC1=CC=CO1	C5H6O2	4.88e-05	1	1	0.211001	0.211001	0.211001	4b
M97_R312_3871	5.19508	97.0296	3306506	alpha-Angelica lactone	97.0295	98.0368	CC1=CCC(=O)O1	C5H6O2	4.88e-05	1	2	0.211001	0.211001	0.211001	4b
M97_R56_3873	0.932668	97.0296	1223515	Furfuryl alcohol	97.0295	98.0368	OCC1=CC=CO1	C5H6O2	5.95e-05	1	1	0	0	0	4b
M97_R56_3873	0.932668	97.0296	1223515	alpha-Angelica lactone	97.0295	98.0368	CC1=CCC(=O)O1	C5H6O2	5.95e-05	1	2	0	0	0	4b
M97_R94_3940	1.57265	97.0659	861162	Cyclohexanone	97.0659	98.0732	O=C1CCCCC1	C6H10O	4e-05	1		0		0	4b
M97_R94_3940	1.57265	97.0659	861162	Hex-1-yn-3-ol	97.0659	98.0732	CCCC(O)C#C	C6H10O	4e-05	1		0		0	4b
M97_R94_3940	1.57265	97.0659	861162	(2E)-2-Hexenal	97.0659	98.0732	CCC\C=C\C=O	C6H10O	4e-05	1		0		0	4b
M97_R94_3940	1.57265	97.0659	861162	4-Hexen-3-one	97.0659	98.0732	CCC(=O)\C=C\C	C6H10O	4e-05	1		0		0	4b
M97_R94_3940	1.57265	97.0659	861162	2-Methylpent-2-enal	97.0659	98.0732	CC\C=C(/C)C=O	C6H10O	4e-05	1		0		0	4b
M97_R94_3940	1.57265	97.0659	861162	4-Methylpent-3-en-2-one	97.0659	98.0732	CC(C)=CC(C)=O	C6H10O	4e-05	1		0		0	4b
M97_R94_3940	1.57265	97.0659	861162	(2E,4E)-Hexa-2,4-dien-1-ol	97.0659	98.0732	C\C=C\C=C\CO	C6H10O	4e-05	1		0		0	4b
M97_R94_3940	1.57265	97.0659	861162	3-Methyl-3-penten-2-one	97.0659	98.0732	C\C=C(\C)C(C)=O	C6H10O	4e-05	1		0		0	4b
M98_R100_4000	1.65872	98.0248	2131883	Succinimide	98.0248	99.032	O=C1CCC(=O)N1	C4H5NO2	2.71e-05	1	1	0	0	0	4b
M98_R112_4010	1.85846	98.0248	813477	Succinimide	98.0248	99.032	O=C1CCC(=O)N1	C4H5NO2	6.13e-05	1		0		0	4b
M98_R126_4007	2.10196	98.0248	557743	Succinimide	98.0248	99.032	O=C1CCC(=O)N1	C4H5NO2	5.11e-05	1		0		0	4b
M98_R146_4004	2.43513	98.0248	356118	Succinimide	98.0248	99.032	O=C1CCC(=O)N1	C4H5NO2	3.73e-05	1		0		0	4b
M98_R285_4001	4.75651	98.0248	816336	Succinimide	98.0248	99.032	O=C1CCC(=O)N1	C4H5NO2	3.23e-05	1		0		0	4b
M98_R391_4005	6.51534	98.0248	406839	Succinimide	98.0248	99.032	O=C1CCC(=O)N1	C4H5NO2	4.17e-05	1	1	0	0	0	4b
M98_R50_4008	0.830049	98.0248	429576	Succinimide	98.0248	99.032	O=C1CCC(=O)N1	C4H5NO2	5.41e-05	1	1	0	0	0	4b
M98_R55_4006	0.921262	98.0248	934888	Succinimide	98.0248	99.032	O=C1CCC(=O)N1	C4H5NO2	4.36e-05	1		0		0	4b
M99_R125_4278	2.07963	99.02	432585	Hydantoin	99.02	100.027	O=C1CNC(=O)N1	C3H4N2O2	4.74e-05	1		0		0	4b
M99_R126_4340	2.1049	99.0452	2567926	4-Pentenoic acid	99.0452	100.052	OC(=O)CCC=C	C5H8O2	6.54e-05	1	7	0.239379	0.252954	0.252954	4b
M99_R126_4340	2.1049	99.0452	2567926	Glutaraldehyde	99.0452	100.052	O=CCCCC=O	C5H8O2	6.54e-05	1	1	0.239379	0.239379	0.239379	4b
M99_R126_4340	2.1049	99.0452	2567926	Tetrahydro-2H-pyran-2-one	99.0452	100.052	O=C1CCCCO1	C5H8O2	6.54e-05	1	5	0.239379	0.252954	0.252954	4b
M99_R126_4340	2.1049	99.0452	2567926	Methyl cyclopropanecarboxylate	99.0452	100.052	COC(=O)C1CC1	C5H8O2	6.54e-05	1	16	0.239379	0.252954	0.252954	4b
M99_R126_4340	2.1049	99.0452	2567926	Ethyl acrylate	99.0452	100.052	CCOC(=O)C=C	C5H8O2	6.54e-05	1	3	0.239379	0.252954	0.252954	4b
M99_R126_4340	2.1049	99.0452	2567926	2-Methyldihydrofuran-3(2H)-one	99.0452	100.052	CC1OCCC1=O	C5H8O2	6.54e-05	1	10	0.239379	0.252954	0.252954	4b
M99_R126_4340	2.1049	99.0452	2567926	4-Pentanolide	99.0452	100.052	CC1CCC(=O)O1	C5H8O2	6.54e-05	1	8	0.239379	0.252954	0.252954	4b
M99_R126_4340	2.1049	99.0452	2567926	3,3-Dimethylacrylic acid	99.0452	100.052	CC(C)=CC(O)=O	C5H8O2	6.54e-05	1	11	0.239379	0.0817524	0.252954	4b
M99_R126_4340	2.1049	99.0452	2567926	Isopropenyl acetate	99.0452	100.052	CC(=C)OC(C)=O	C5H8O2	6.54e-05	1	13	0.239379	0.252954	0.252954	4b
M99_R131_4236	2.18024	99.0088	6310982	Succinic anhydride	99.0088	100.016	O=C1CCC(=O)O1	C4H4O3	3.17e-05	1	1	0.26151	0.26151	0.26151	4b
M99_R151_4334	2.51513	99.0452	12170029	4-Pentenoic acid	99.0452	100.052	OC(=O)CCC=C	C5H8O2	4.6e-05	1	5	0.0790077	0.0790077	0.0790077	4b
M99_R151_4334	2.51513	99.0452	12170029	Glutaraldehyde	99.0452	100.052	O=CCCCC=O	C5H8O2	4.6e-05	1	1	0.0790077	0	0.0790077	4b
M99_R151_4334	2.51513	99.0452	12170029	Tetrahydro-2H-pyran-2-one	99.0452	100.052	O=C1CCCCO1	C5H8O2	4.6e-05	1	8	0.0790077	0.0646737	0.0790077	4b
M99_R151_4334	2.51513	99.0452	12170029	Methyl cyclopropanecarboxylate	99.0452	100.052	COC(=O)C1CC1	C5H8O2	4.6e-05	1	16	0.0790077	0.0646737	0.0790077	4b
M99_R151_4334	2.51513	99.0452	12170029	Ethyl acrylate	99.0452	100.052	CCOC(=O)C=C	C5H8O2	4.6e-05	1	3	0.0790077	0.0646737	0.0790077	4b
M99_R151_4334	2.51513	99.0452	12170029	2-Methyldihydrofuran-3(2H)-one	99.0452	100.052	CC1OCCC1=O	C5H8O2	4.6e-05	1	11	0.0790077	0.0646737	0.0790077	4b
M99_R151_4334	2.51513	99.0452	12170029	4-Pentanolide	99.0452	100.052	CC1CCC(=O)O1	C5H8O2	4.6e-05	1	10	0.0790077	0.0646737	0.0790077	4b
M99_R151_4334	2.51513	99.0452	12170029	3,3-Dimethylacrylic acid	99.0452	100.052	CC(C)=CC(O)=O	C5H8O2	4.6e-05	1	4	0.0790077	0.0790077	0.0790077	4b
M99_R151_4334	2.51513	99.0452	12170029	Isopropenyl acetate	99.0452	100.052	CC(=C)OC(C)=O	C5H8O2	4.6e-05	1	13	0.0790077	0.0646737	0.0790077	4b
M99_R176_4341	2.93034	99.0452	2174230	4-Pentenoic acid	99.0452	100.052	OC(=O)CCC=C	C5H8O2	6.67e-05	1	9	0	0	0	4b
M99_R176_4341	2.93034	99.0452	2174230	Glutaraldehyde	99.0452	100.052	O=CCCCC=O	C5H8O2	6.67e-05	1	1	0	0	0	4b
M99_R176_4341	2.93034	99.0452	2174230	Tetrahydro-2H-pyran-2-one	99.0452	100.052	O=C1CCCCO1	C5H8O2	6.67e-05	1	4	0	0	0	4b
M99_R176_4341	2.93034	99.0452	2174230	Methyl cyclopropanecarboxylate	99.0452	100.052	COC(=O)C1CC1	C5H8O2	6.67e-05	1	16	0	0	0	4b
M99_R176_4341	2.93034	99.0452	2174230	Ethyl acrylate	99.0452	100.052	CCOC(=O)C=C	C5H8O2	6.67e-05	1	3	0	0	0	4b
M99_R176_4341	2.93034	99.0452	2174230	2-Methyldihydrofuran-3(2H)-one	99.0452	100.052	CC1OCCC1=O	C5H8O2	6.67e-05	1	7	0	0	0	4b
M99_R176_4341	2.93034	99.0452	2174230	4-Pentanolide	99.0452	100.052	CC1CCC(=O)O1	C5H8O2	6.67e-05	1	8	0	0	0	4b
M99_R176_4341	2.93034	99.0452	2174230	3,3-Dimethylacrylic acid	99.0452	100.052	CC(C)=CC(O)=O	C5H8O2	6.67e-05	1	6	0	0	0	4b
M99_R176_4341	2.93034	99.0452	2174230	Isopropenyl acetate	99.0452	100.052	CC(=C)OC(C)=O	C5H8O2	6.67e-05	1	14	0	0	0	4b
M99_R294_4335	4.89265	99.0452	702250	4-Pentenoic acid	99.0452	100.052	OC(=O)CCC=C	C5H8O2	4.86e-05	1	7	0	0	0	4b
M99_R294_4335	4.89265	99.0452	702250	Glutaraldehyde	99.0452	100.052	O=CCCCC=O	C5H8O2	4.86e-05	1	1	0	0	0	4b
M99_R294_4335	4.89265	99.0452	702250	Tetrahydro-2H-pyran-2-one	99.0452	100.052	O=C1CCCCO1	C5H8O2	4.86e-05	1	6	0	0	0	4b
M99_R294_4335	4.89265	99.0452	702250	Methyl cyclopropanecarboxylate	99.0452	100.052	COC(=O)C1CC1	C5H8O2	4.86e-05	1	15	0	0	0	4b
M99_R294_4335	4.89265	99.0452	702250	Ethyl acrylate	99.0452	100.052	CCOC(=O)C=C	C5H8O2	4.86e-05	1	3	0	0	0	4b
M99_R294_4335	4.89265	99.0452	702250	2-Methyldihydrofuran-3(2H)-one	99.0452	100.052	CC1OCCC1=O	C5H8O2	4.86e-05	1	11	0	0	0	4b
M99_R294_4335	4.89265	99.0452	702250	4-Pentanolide	99.0452	100.052	CC1CCC(=O)O1	C5H8O2	4.86e-05	1	8	0	0	0	4b
M99_R294_4335	4.89265	99.0452	702250	3,3-Dimethylacrylic acid	99.0452	100.052	CC(C)=CC(O)=O	C5H8O2	4.86e-05	1	5	0	0	0	4b
M99_R294_4335	4.89265	99.0452	702250	Isopropenyl acetate	99.0452	100.052	CC(=C)OC(C)=O	C5H8O2	4.86e-05	1	13	0	0	0	4b
M99_R50_4333	0.834843	99.0452	5149939	4-Pentenoic acid	99.0452	100.052	OC(=O)CCC=C	C5H8O2	4.45e-05	1	7	0	0	0	4b
M99_R50_4333	0.834843	99.0452	5149939	Glutaraldehyde	99.0452	100.052	O=CCCCC=O	C5H8O2	4.45e-05	1	1	0	0	0	4b
M99_R50_4333	0.834843	99.0452	5149939	Tetrahydro-2H-pyran-2-one	99.0452	100.052	O=C1CCCCO1	C5H8O2	4.45e-05	1	6	0	0	0	4b
M99_R50_4333	0.834843	99.0452	5149939	Methyl cyclopropanecarboxylate	99.0452	100.052	COC(=O)C1CC1	C5H8O2	4.45e-05	1	15	0	0	0	4b
M99_R50_4333	0.834843	99.0452	5149939	Ethyl acrylate	99.0452	100.052	CCOC(=O)C=C	C5H8O2	4.45e-05	1	3	0	0	0	4b
M99_R50_4333	0.834843	99.0452	5149939	2-Methyldihydrofuran-3(2H)-one	99.0452	100.052	CC1OCCC1=O	C5H8O2	4.45e-05	1	11	0	0	0	4b
M99_R50_4333	0.834843	99.0452	5149939	4-Pentanolide	99.0452	100.052	CC1CCC(=O)O1	C5H8O2	4.45e-05	1	9	0	0	0	4b
M99_R50_4333	0.834843	99.0452	5149939	3,3-Dimethylacrylic acid	99.0452	100.052	CC(C)=CC(O)=O	C5H8O2	4.45e-05	1	5	0	0	0	4b
M99_R50_4333	0.834843	99.0452	5149939	Isopropenyl acetate	99.0452	100.052	CC(=C)OC(C)=O	C5H8O2	4.45e-05	1	13	0	0	0	4b
M100_R312_4607	5.20356	100.04	234773	N-Methylolacrylamide	100.04	101.048	OCNC(=O)C=C	C4H7NO2	5.22e-05	1		0		0	5
M100_R312_4607	5.20356	100.04	234773	Allyl carbamate	100.04	101.048	NC(=O)OCC=C	C4H7NO2	5.22e-05	1		0		0	5
M100_R312_4607	5.20356	100.04	234773	3-Oxobutanamide	100.04	101.048	CC(=O)CC(N)=O	C4H7NO2	5.22e-05	1		0		0	5
M100_R62_4616	1.04033	100.04	1262826	N-Methylolacrylamide	100.04	101.048	OCNC(=O)C=C	C4H7NO2	8.1e-05	1	3	0	0	0	5
M100_R62_4616	1.04033	100.04	1262826	Allyl carbamate	100.04	101.048	NC(=O)OCC=C	C4H7NO2	8.1e-05	1	1	0	0	0	5
M100_R62_4616	1.04033	100.04	1262826	3-Oxobutanamide	100.04	101.048	CC(=O)CC(N)=O	C4H7NO2	8.1e-05	1	5	0	0	0	5
M102_R287_5103	4.78051	102.056	466331	Ethyl glycinate hydrochloride	102.056	103.063	CCOC(=O)CN	C4H9NO2	4.12e-05	1	4	0	0	0	5
M102_R287_5103	4.78051	102.056	466331	Isobutyl nitrite	102.056	103.063	CC(C)CON=O	C4H9NO2	4.12e-05	1	8	0	0	0	5
M102_R287_5103	4.78051	102.056	466331	N-(2-Hydroxyethyl)acetamide	102.056	103.063	CC(=O)NCCO	C4H9NO2	4.12e-05	1	2	0	0	0	5
M110_R62_6554	1.0265	110.025	2250315	3-Hydroxy-2-pyridone	110.025	111.032	OC1=CC=CNC1=O	C5H5NO2	9.21e-05	1		0.715669		0.715669	5
M111_R58_6809	0.967616	111.045	1476429	1,3-Cyclohexanedione	111.045	112.052	O=C1CCCC(=O)C1	C6H8O2	9.34e-05	1	2	0	0	0	5
M111_R58_6809	0.967616	111.045	1476429	3-Methyl-1,2-cyclopentanedione	111.045	112.052	CC1CCC(=O)C1=O	C6H8O2	9.34e-05	1	3	0	0	0	5
M111_R58_6809	0.967616	111.045	1476429	Calcium sorbate	111.045	112.052	C\C=C\C=C\C(O)=O	C6H8O2	9.34e-05	1	1	0	0	0	5
M111_R58_6809	0.967616	111.045	1476429	Potassium sorbate	111.045	112.052	C\C=C\C=C\C(O)=O	C6H8O2	9.34e-05	1	1	0	0	0	5
M111_R58_6809	0.967616	111.045	1476429	Sorbic acid	111.045	112.052	C\C=C\C=C\C(O)=O	C6H8O2	9.34e-05	1	1	0	0	0	5
M115_R323_8012	5.37766	115.077	2259352	4-(Ethenyloxy)butan-1-ol	115.076	116.084	OCCCCOC=C	C6H12O2	7.08e-05	1	14	0.468164	0	0.468164	5
M115_R323_8012	5.37766	115.077	2259352	Propyl propionate	115.076	116.084	CCCOC(=O)CC	C6H12O2	7.08e-05	1	9	0.468164	0.468164	0.468164	5
M115_R323_8012	5.37766	115.077	2259352	Butyl acetate	115.076	116.084	CCCCOC(C)=O	C6H12O2	7.08e-05	1	1	0.468164	0.468164	0.468164	5
M115_R323_8012	5.37766	115.077	2259352	Hexanoic acid	115.076	116.084	CCCCCC(O)=O	C6H12O2	7.08e-05	1	2	0.468164	0.468164	0.468164	5
M115_R323_8012	5.37766	115.077	2259352	Ethyl butyrate	115.076	116.084	CCCC(=O)OCC	C6H12O2	7.08e-05	1	3	0.468164	0.468164	0.468164	5
M115_R323_8012	5.37766	115.077	2259352	2-Ethylbutyric acid	115.076	116.084	CCC(CC)C(O)=O	C6H12O2	7.08e-05	1	11	0.468164	0.468164	0.468164	5
M115_R323_8012	5.37766	115.077	2259352	Methyl 2-methylbutyrate	115.076	116.084	CCC(C)C(=O)OC	C6H12O2	7.08e-05	1	6	0.468164	0.468164	0.468164	5
M115_R323_8012	5.37766	115.077	2259352	tert-Butyl acetate	115.076	116.084	CC(=O)OC(C)(C)C	C6H12O2	7.08e-05	1	10	0.468164	0.218044	0.468164	5
M115_R323_8012	5.37766	115.077	2259352	Diacetone alcohol	115.076	116.084	CC(=O)CC(C)(C)O	C6H12O2	7.08e-05	1	4	0.468164	0	0.468164	5
M122_R50_10117	0.83839	122.025	5717230	4-Nitrosophenol	122.025	123.032	OC1=CC=C(C=C1)N=O	C6H5NO2	9.11e-05	1	4	0.699809	0.699809	0.699809	5
M122_R50_10117	0.83839	122.025	5717230	Sodium nicotinate	122.025	123.032	OC(=O)C1=CC=CN=C1	C6H5NO2	9.11e-05	1	1	0.699809	0.699809	0.699809	5
M122_R50_10117	0.83839	122.025	5717230	Nitrobenzene	122.025	123.032	[O-][N+](=O)C1=CC=CC=C1	C6H5NO2	9.11e-05	1	2	0.699809	0.699809	0.699809	5
M122_R66_10206	1.09468	122.036	1713784	Pyrazinamide	122.036	123.043	NC(=O)C1=NC=CN=C1	C5H5N3O	0.000428101						5
M123_R156_10692	2.5975	123.045	776692	3-Methoxyphenol	123.045	124.052	COC1=CC=CC(O)=C1	C7H8O2	2.82e-05	1		0		0	5
M123_R156_10692	2.5975	123.045	776692	4-Methoxyphenol	123.045	124.052	COC1=CC=C(O)C=C1	C7H8O2	2.82e-05	1		0		0	5
M123_R156_10692	2.5975	123.045	776692	2-Methoxyphenol	123.045	124.052	COC1=C(O)C=CC=C1	C7H8O2	2.82e-05	1		0		0	5
M123_R156_10692	2.5975	123.045	776692	2-Methyl-1,3-benzenediol	123.045	124.052	CC1=C(O)C=CC=C1O	C7H8O2	2.82e-05	1		0		0	5
M123_R45_10673	0.757154	123.025	799031	4-Fluorobenzaldehyde	123.025	124.032	FC1=CC=C(C=O)C=C1	C7H5FO	-0.000132548		1		0	0	5
M123_R59_10702	0.979489	123.045	555343	3-Methoxyphenol	123.045	124.052	COC1=CC=CC(O)=C1	C7H8O2	8.1e-05	1		0		0	5
M123_R59_10702	0.979489	123.045	555343	4-Methoxyphenol	123.045	124.052	COC1=CC=C(O)C=C1	C7H8O2	8.1e-05	1		0		0	5
M123_R59_10702	0.979489	123.045	555343	2-Methoxyphenol	123.045	124.052	COC1=C(O)C=CC=C1	C7H8O2	8.1e-05	1		0		0	5
M123_R59_10702	0.979489	123.045	555343	2-Methyl-1,3-benzenediol	123.045	124.052	CC1=C(O)C=CC=C1O	C7H8O2	8.1e-05	1		0		0	5
M125_R309_11117	5.14719	125.007	1694837	5-Methyl-2-thiophenecarboxaldehyde	125.007	126.014	CC1=CC=C(S1)C=O	C6H6OS	9.66e-05						5
M125_R64_11211	1.07197	125.061	944073	3-Methylcyclohexane-1,2-dione	125.061	126.068	CC1CCCC(=O)C1=O	C7H10O2	1.49e-05	1		0		0	5
M125_R64_11211	1.07197	125.061	944073	3,5-Dimethyl-1,2-cyclopentanedione	125.061	126.068	CC1CC(C)C(=O)C1=O	C7H10O2	1.49e-05	1		0		0	5
M128_R279_11763	4.65538	128.018	585206	DL-Goitrin	128.018	129.025	C=CC1CNC(=S)O1	C5H7NOS	0.000357108	1		0		0	5
M129_R111_11931	1.85367	129.019	6668857	Methylenebutanedioic acid	129.019	130.027	OC(=O)CC(=C)C(O)=O	C5H6O4	0.00010403	1	1	0.204208	0.204208	0.204208	5
M129_R111_11931	1.85367	129.019	6668857	2-Butenedioic acid (2Z)-, monomethyl ester	129.019	130.027	COC(=O)\C=C\C(O)=O	C5H6O4	0.00010403	1	2	0.204208	0.204208	0.204208	5
M129_R145_11879	2.41867	128.96	411827	Methylene bis(thiocyanate)	128.959	129.966	N#CSCSC#N	C3H2N2S2	0.000978055						5
M129_R149_11926	2.48324	129.019	2968373	2-Butenedioic acid (2Z)-, monomethyl ester	129.019	130.027	COC(=O)\C=C\C(O)=O	C5H6O4	7.78e-05	1	2	0.469181	0.469181	0.469181	5
M129_R56_11927	0.939894	129.019	2876741	Methylenebutanedioic acid	129.019	130.027	OC(=O)CC(=C)C(O)=O	C5H6O4	8.15e-05	1		0		0	5
M129_R56_11927	0.939894	129.019	2876741	2-Butenedioic acid (2Z)-, monomethyl ester	129.019	130.027	COC(=O)\C=C\C(O)=O	C5H6O4	8.15e-05	1		0		0	5
M130_R257_12342	4.28691	130.066	677227	3-Methylindole	130.066	131.073	CC1=CNC2=C1C=CC=C2	C9H9N	2.39e-05						5
M130_R95_12344	1.58893	130.066	1694771	3-Methylindole	130.066	131.073	CC1=CNC2=C1C=CC=C2	C9H9N	2.56e-05	1	1	0.213359	0	0.213359	5
M131_R291_12512	4.84678	131.035	1788297	Monomethyl succinate	131.035	132.042	COC(=O)CCC(O)=O	C5H8O4	0.000485883	1	4	0.348294	0.348294	0.348294	5
M131_R291_12512	4.84678	131.035	1788297	Dimethyl malonate	131.035	132.042	COC(=O)CC(=O)OC	C5H8O4	0.000485883	1	2	0.348294	0.348294	0.348294	5
M131_R83_12489	1.38627	131.035	16743743	Pentanedioic acid	131.035	132.042	OC(=O)CCCC(O)=O	C5H8O4	5.2e-05	1	1	0.460774	0.460774	0.460774	5
M131_R83_12489	1.38627	131.035	16743743	Monomethyl succinate	131.035	132.042	COC(=O)CCC(O)=O	C5H8O4	5.2e-05	1	4	0.460774	0.460774	0.460774	5
M131_R83_12489	1.38627	131.035	16743743	Dimethyl malonate	131.035	132.042	COC(=O)CC(=O)OC	C5H8O4	5.2e-05	1	2	0.460774	0.353825	0.460774	5
M132_R310_12945	5.16965	132.046	506472	4-Anisonitrile	132.045	133.053	COC1=CC=C(C=C1)C#N	C8H7NO	6.06e-05	1		0		0	5
M133_R110_13395	1.84085	133.051	5033006	1,1,3,3-Tetramethyldisiloxane	133.051	134.058	C[SiH](C)O[SiH](C)C	C4H14OSi2	-0.000382276		3		0	0	5
M133_R126_13394	2.10326	133.051	3495871	1,1,3,3-Tetramethyldisiloxane	133.051	134.058	C[SiH](C)O[SiH](C)C	C4H14OSi2	-0.000391076		3		0	0	5
M133_R58_13393	0.974575	133.051	44348657	1,1,3,3-Tetramethyldisiloxane	133.051	134.058	C[SiH](C)O[SiH](C)C	C4H14OSi2	-0.000432009		3		0	0	5
M135_R56_13906	0.937463	135.012	19844374	Sodium 2-methylprop-2-ene-1-sulfonate	135.012	136.019	CC(=C)CS(O)(=O)=O	C4H8O3S	4e-05	1	1	0.324198	0	0.324198	5
M136_R167_14401	2.7753	136.078	594938	3-(3-Pyridyl)-1-propanol	136.077	137.084	OCCCC1=CN=CC=C1	C8H11NO	0.000774623						5
M136_R167_14401	2.7753	136.078	594938	2-Methoxy-5-methylaniline	136.077	137.084	COC1=CC=C(C)C=C1N	C8H11NO	0.000774623						5
M136_R167_14401	2.7753	136.078	594938	3-Dimethylaminophenol	136.077	137.084	CN(C)C1=CC=CC(O)=C1	C8H11NO	0.000774623						5
M136_R167_14401	2.7753	136.078	594938	4-Ethoxyaniline	136.077	137.084	CCOC1=CC=C(N)C=C1	C8H11NO	0.000774623						5
M137_R55_14653	0.909213	137.036	2793817	2-Nitroaniline	137.036	138.043	NC1=CC=CC=C1[N+]([O-])=O	C6H6N2O2	4.67e-05	1	4	0	0.0570699	0.0570699	5
M137_R55_14653	0.909213	137.036	2793817	Cupferron	137.036	138.043	ON(N=O)C1=CC=CC=C1	C6H6N2O2	4.67e-05	1	9	0	0	0	5
M137_R55_14653	0.909213	137.036	2793817	4-Nitroaniline	137.036	138.043	NC1=CC=C(C=C1)[N+]([O-])=O	C6H6N2O2	4.67e-05	1	2	0	0.0570699	0.0570699	5
M142_R336_16061	5.60739	142.066	1100161	1-Naphthylamine	142.066	143.073	NC1=CC=CC2=C1C=CC=C2	C10H9N	2.72e-05	1	1	0.658745	0.658745	0.658745	5
M142_R336_16061	5.60739	142.066	1100161	Quinaldine	142.066	143.073	CC1=NC2=C(C=CC=C2)C=C1	C10H9N	2.72e-05	1	3	0.658745	0.658745	0.658745	5
M142_R336_16061	5.60739	142.066	1100161	6-Methylquinoline	142.066	143.073	CC1=CC2=CC=CN=C2C=C1	C10H9N	2.72e-05	1	4	0.658745	0.658745	0.658745	5
M142_R336_16061	5.60739	142.066	1100161	Lepidine	142.066	143.073	CC1=CC=NC2=C1C=CC=C2	C10H9N	2.72e-05	1	6	0.658745	0.658745	0.658745	5
M142_R90_16062	1.49219	142.066	1761764	1-Naphthylamine	142.066	143.073	NC1=CC=CC2=C1C=CC=C2	C10H9N	2.72e-05	1	1	0.0793571	0.0793571	0.0793571	5
M142_R90_16062	1.49219	142.066	1761764	Quinaldine	142.066	143.073	CC1=NC2=C(C=CC=C2)C=C1	C10H9N	2.72e-05	1	3	0.0793571	0.0793571	0.0793571	5
M142_R90_16062	1.49219	142.066	1761764	6-Methylquinoline	142.066	143.073	CC1=CC2=CC=CN=C2C=C1	C10H9N	2.72e-05	1	4	0.0793571	0.0793571	0.0793571	5
M142_R90_16062	1.49219	142.066	1761764	Lepidine	142.066	143.073	CC1=CC=NC2=C1C=CC=C2	C10H9N	2.72e-05	1	6	0.0793571	0.0793571	0.0793571	5
M143_R104_16256	1.72701	142.99	391431	4-Chlororesorcinol	142.991	143.998	OC1=CC=C(Cl)C(O)=C1	C6H5ClO2	-0.000926228						5
M143_R57_16295	0.948345	143.035	1923967	4-Ethoxy-4-oxobut-2-enoic acid	143.035	144.042	CCOC(=O)\C=C\C(O)=O	C6H8O4	5.17e-05	1	6	0.676219	0.676219	0.676219	5
M143_R57_16295	0.948345	143.035	1923967	2-Carboxyethyl acrylate	143.035	144.042	OC(=O)CCOC(=O)C=C	C6H8O4	5.17e-05	1	2	0.676219	0.676219	0.676219	5
M143_R57_16295	0.948345	143.035	1923967	Dimethyl maleate	143.035	144.042	COC(=O)\C=C\C(=O)OC	C6H8O4	5.17e-05	1	1	0.676219	0.676219	0.676219	5
M143_R57_16295	0.948345	143.035	1923967	3,6-Dimethyl-2,5-dioxo-1,4-dioxane	143.035	144.042	CC1OC(=O)C(C)OC1=O	C6H8O4	5.17e-05	1	3	0.676219	0.676219	0.676219	5
M145_R202_16862	3.35856	145.014	3110609	Diallyl disulfide	145.015	146.022	C=CCSSCC=C	C6H10S2	-0.000786868						5
M145_R290_16918	4.84149	145.051	1451329	5-Methoxy-5-oxopentanoic acid	145.051	146.058	COC(=O)CCCC(O)=O	C6H10O4	8.44e-05	1	4	0.313297	0.313297	0.313297	5
M145_R290_16918	4.84149	145.051	1451329	Dimethyl succinate	145.051	146.058	COC(=O)CCC(=O)OC	C6H10O4	8.44e-05	1	2	0.313297	0.290709	0.313297	5
M145_R290_16918	4.84149	145.051	1451329	1,2-Ethanediol diacetate	145.051	146.058	CC(=O)OCCOC(C)=O	C6H10O4	8.44e-05	1	7	0.313297	0	0.313297	5
M145_R49_16863	0.814038	145.014	4332091	Diallyl disulfide	145.015	146.022	C=CCSSCC=C	C6H10S2	-0.000778701						5
M145_R51_16919	0.854726	145.051	10870430	1,2-Ethanediol diacetate	145.051	146.058	CC(=O)OCCOC(C)=O	C6H10O4	0.000112509	1	6	0.989903	0	0.989903	5
M145_R57_16915	0.950253	145.051	2671339	5-Methoxy-5-oxopentanoic acid	145.051	146.058	COC(=O)CCCC(O)=O	C6H10O4	5.3e-05	1		0		0	5
M145_R57_16915	0.950253	145.051	2671339	Dimethyl succinate	145.051	146.058	COC(=O)CCC(=O)OC	C6H10O4	5.3e-05	1		0		0	5
M145_R57_16915	0.950253	145.051	2671339	1,2-Ethanediol diacetate	145.051	146.058	CC(=O)OCCOC(C)=O	C6H10O4	5.3e-05	1		0		0	5
M146_R158_17150	2.62515	146.025	696535	Phthalimide	146.025	147.032	O=C1NC(=O)C2=C1C=CC=C2	C8H5NO2	7.85e-05	1	2	0.585965	0.562047	0.585965	5
M146_R158_17150	2.62515	146.025	696535	4-Cyanobenzoic acid	146.025	147.032	OC(=O)C1=CC=C(C=C1)C#N	C8H5NO2	7.85e-05	1	3	0.585965	0.493586	0.585965	5
M148_R279_17657	4.64583	148.025	396213	Sodium diethyldithiocarbamate trihydrate	148.026	149.033	CCN(CC)C(S)=S	C5H11NS2	-0.00077915						5
M149_R309_18023	5.14231	149.061	5284024	Hydrocinnamic acid	149.061	150.068	OC(=O)CCC1=CC=CC=C1	C9H10O2	1.29e-05	1	3	0.496844	0.496844	0.496844	5
M149_R309_18023	5.14231	149.061	5284024	4'-Methoxyacetophenone	149.061	150.068	COC1=CC=C(C=C1)C(C)=O	C9H10O2	1.29e-05	1	5	0.496844	0	0.496844	5
M149_R309_18023	5.14231	149.061	5284024	2-Methoxy-4-vinylphenol	149.061	150.068	COC1=C(O)C=CC(C=C)=C1	C9H10O2	1.29e-05	1	6	0.496844	0.140049	0.496844	5
M149_R309_18023	5.14231	149.061	5284024	Methyl 4-methylbenzoate	149.061	150.068	COC(=O)C1=CC=C(C)C=C1	C9H10O2	1.29e-05	1	4	0.496844	0.496844	0.496844	5
M149_R309_18023	5.14231	149.061	5284024	Methyl 2-methylbenzoate	149.061	150.068	COC(=O)C1=C(C)C=CC=C1	C9H10O2	1.29e-05	1	11	0.496844	0.496844	0.496844	5
M149_R309_18023	5.14231	149.061	5284024	Ethyl benzoate	149.061	150.068	CCOC(=O)C1=CC=CC=C1	C9H10O2	1.29e-05	1	2	0.496844	0.496844	0.496844	5
M149_R309_18023	5.14231	149.061	5284024	Benzyl acetate	149.061	150.068	CC(=O)OCC1=CC=CC=C1	C9H10O2	1.29e-05	1	1	0.496844	0.496844	0.496844	5
M149_R309_18023	5.14231	149.061	5284024	4-Tolyl acetate	149.061	150.068	CC(=O)OC1=CC=C(C)C=C1	C9H10O2	1.29e-05	1	9	0.496844	0.496844	0.496844	5
M149_R386_18022	6.42849	149.061	207700	Hydrocinnamic acid	149.061	150.068	OC(=O)CCC1=CC=CC=C1	C9H10O2	8.89e-06	1		0		0	5
M149_R386_18022	6.42849	149.061	207700	4'-Methoxyacetophenone	149.061	150.068	COC1=CC=C(C=C1)C(C)=O	C9H10O2	8.89e-06	1		0		0	5
M149_R386_18022	6.42849	149.061	207700	2-Methoxy-4-vinylphenol	149.061	150.068	COC1=C(O)C=CC(C=C)=C1	C9H10O2	8.89e-06	1		0		0	5
M149_R386_18022	6.42849	149.061	207700	Methyl 4-methylbenzoate	149.061	150.068	COC(=O)C1=CC=C(C)C=C1	C9H10O2	8.89e-06	1		0		0	5
M149_R386_18022	6.42849	149.061	207700	Methyl 2-methylbenzoate	149.061	150.068	COC(=O)C1=C(C)C=CC=C1	C9H10O2	8.89e-06	1		0		0	5
M149_R386_18022	6.42849	149.061	207700	Ethyl benzoate	149.061	150.068	CCOC(=O)C1=CC=CC=C1	C9H10O2	8.89e-06	1		0		0	5
M149_R386_18022	6.42849	149.061	207700	Benzyl acetate	149.061	150.068	CC(=O)OCC1=CC=CC=C1	C9H10O2	8.89e-06	1		0		0	5
M149_R386_18022	6.42849	149.061	207700	4-Tolyl acetate	149.061	150.068	CC(=O)OC1=CC=C(C)C=C1	C9H10O2	8.89e-06	1		0		0	5
M149_R77_18026	1.27522	149.061	16799401	Hydrocinnamic acid	149.061	150.068	OC(=O)CCC1=CC=CC=C1	C9H10O2	2.79e-05	1	3	0.221038	0.213429	0.221038	5
M149_R77_18026	1.27522	149.061	16799401	4'-Methoxyacetophenone	149.061	150.068	COC1=CC=C(C=C1)C(C)=O	C9H10O2	2.79e-05	1	4	0.221038	0.221038	0.221038	5
M149_R77_18026	1.27522	149.061	16799401	2-Methoxy-4-vinylphenol	149.061	150.068	COC1=C(O)C=CC(C=C)=C1	C9H10O2	2.79e-05	1	6	0.221038	0.18552	0.221038	5
M149_R77_18026	1.27522	149.061	16799401	Methyl 4-methylbenzoate	149.061	150.068	COC(=O)C1=CC=C(C)C=C1	C9H10O2	2.79e-05	1	7	0.221038	0.221038	0.221038	5
M149_R77_18026	1.27522	149.061	16799401	Methyl 2-methylbenzoate	149.061	150.068	COC(=O)C1=C(C)C=CC=C1	C9H10O2	2.79e-05	1	11	0.221038	0.221038	0.221038	5
M149_R77_18026	1.27522	149.061	16799401	Ethyl benzoate	149.061	150.068	CCOC(=O)C1=CC=CC=C1	C9H10O2	2.79e-05	1	2	0.221038	0.18552	0.221038	5
M149_R77_18026	1.27522	149.061	16799401	Benzyl acetate	149.061	150.068	CC(=O)OCC1=CC=CC=C1	C9H10O2	2.79e-05	1	1	0.221038	0.18552	0.221038	5
M149_R77_18026	1.27522	149.061	16799401	4-Tolyl acetate	149.061	150.068	CC(=O)OC1=CC=C(C)C=C1	C9H10O2	2.79e-05	1	8	0.221038	0.18552	0.221038	5
M152_R56_18690	0.933105	152.035	2339503	Salicylhydroxamic acid	152.035	153.043	ONC(=O)C1=C(O)C=CC=C1	C7H7NO3	3.94e-05	1	3	0.211414	0.200555	0.211414	5
M152_R56_18690	0.933105	152.035	2339503	4-Nitrobenzyl alcohol	152.035	153.043	OCC1=CC=C(C=C1)[N+]([O-])=O	C7H7NO3	3.94e-05	1	6	0.211414	0.174919	0.263442	5
M152_R56_18690	0.933105	152.035	2339503	5-Aminosalicylic acid	152.035	153.043	NC1=CC=C(O)C(=C1)C(O)=O	C7H7NO3	3.94e-05	1	1	0.211414	0.200555	0.211414	5
M152_R58_18733	0.973203	152.046	1433977	2-Nitro-1,4-phenylenediamine	152.047	153.054	NC1=CC(=C(N)C=C1)[N+]([O-])=O	C6H7N3O2	-0.000986869		2		0.178144	0.178144	5
M153_R158_18938	2.63197	153.011	711262	p-Toluoyl chloride	153.011	154.019	CC1=CC=C(C=C1)C(Cl)=O	C8H7ClO	-0.000126739	2	2	0	0	0	5
M153_R158_18938	2.63197	153.011	711262	2-Chloroacetophenone	153.011	154.019	ClCC(=O)C1=CC=CC=C1	C8H7ClO	-0.000126739	2	1	0	0	0	5
M153_R158_18938	2.63197	153.011	711262	1-(4-Chlorophenyl)ethanone	153.011	154.019	CC(=O)C1=CC=C(Cl)C=C1	C8H7ClO	-0.000126739	2	3	0	0	0	5
M153_R269_19140	4.48053	153.092	547257	Methyl 2-octynoate	153.092	154.099	CCCCCC#CC(=O)OC	C9H14O2	7.68e-05	1	1	0	0	0	5
M153_R48_18892	0.794838	152.986	1241964	2,2'-Sulfanediyldiethanethiol	152.987	153.994	SCCSCCS	C4H10S3	-0.000716868						5
M153_R58_18888	0.972445	152.986	67209948	2,2'-Sulfanediyldiethanethiol	152.987	153.994	SCCSCCS	C4H10S3	-0.000780068						5
M153_R80_19149	1.3254	153.092	5556106	Methyl 2-octynoate	153.092	154.099	CCCCCC#CC(=O)OC	C9H14O2	0.000132193	1	1	0.682101	0.682101	0.682101	5
M153_R92_18886	1.53736	152.986	25605402	2,2'-Sulfanediyldiethanethiol	152.987	153.994	SCCSCCS	C4H10S3	-0.000804868						5
M154_R169_19254	2.8165	154.04	2644155	Tetrakis(hydroxymethyl)phosphonium chloride	154.04	155.047	OC[P+](CO)(CO)CO	C4H12O4P	-0.000248375		1		0	0	5
M154_R169_19254	2.8165	154.04	2644155	Tetrakis(hydroxymethyl)phosphonium sulfate	154.04	155.047	OC[P+](CO)(CO)CO	C4H12O4P	-0.000248375		1		0	0	5
M154_R62_19268	1.03137	154.04	1981429	Tetrakis(hydroxymethyl)phosphonium chloride	154.04	155.047	OC[P+](CO)(CO)CO	C4H12O4P	-0.000103042		1		0	0	5
M154_R62_19268	1.03137	154.04	1981429	Tetrakis(hydroxymethyl)phosphonium sulfate	154.04	155.047	OC[P+](CO)(CO)CO	C4H12O4P	-0.000103042		1		0	0	5
M155_R270_19728	4.50585	155.108	1969313	Hexyl acrylate	155.108	156.115	CCCCCCOC(=O)C=C	C9H16O2	7.27e-05	1	2	0	0	0	5
M155_R270_19728	4.50585	155.108	1969313	(3Z)-Hex-3-en-1-yl propanoate	155.108	156.115	CC\C=C\CCOC(=O)CC	C9H16O2	7.27e-05	1	3	0	0	0	5
M155_R270_19728	4.50585	155.108	1969313	1,7-Dioxaspiro[5.5]undecane	155.108	156.115	C1CCC2(CCCCO2)OC1	C9H16O2	7.27e-05	1	6	0	0	0	5
M155_R374_19736	6.23078	155.108	4181434	Hexyl acrylate	155.108	156.115	CCCCCCOC(=O)C=C	C9H16O2	9.92e-05	1	3	0.205386	0.205386	0.205386	5
M155_R374_19736	6.23078	155.108	4181434	(3Z)-Hex-3-en-1-yl propanoate	155.108	156.115	CC\C=C\CCOC(=O)CC	C9H16O2	9.92e-05	1	1	0.205386	0.205386	0.205386	5
M155_R374_19736	6.23078	155.108	4181434	1,7-Dioxaspiro[5.5]undecane	155.108	156.115	C1CCC2(CCCCO2)OC1	C9H16O2	9.92e-05	1	7	0.205386	0.205386	0.205386	5
M155_R520_19732	8.66515	155.108	1671106	Hexyl acrylate	155.108	156.115	CCCCCCOC(=O)C=C	C9H16O2	8.65e-05	1	3	0.181734	0.181734	0.181734	5
M155_R520_19732	8.66515	155.108	1671106	(3Z)-Hex-3-en-1-yl propanoate	155.108	156.115	CC\C=C\CCOC(=O)CC	C9H16O2	8.65e-05	1	1	0.181734	0.181734	0.181734	5
M155_R520_19732	8.66515	155.108	1671106	1,7-Dioxaspiro[5.5]undecane	155.108	156.115	C1CCC2(CCCCO2)OC1	C9H16O2	8.65e-05	1	7	0.181734	0.181734	0.181734	5
M155_R589_19531	9.81103	155.027	758835	4-Fluoro-3-nitroaniline	155.026	156.034	NC1=CC(=C(F)C=C1)[N+]([O-])=O	C6H5FN2O2	0.000763832						5
M155_R589_19531	9.81103	155.027	758835	4-Chloro-2-methylanisole	155.027	156.034	COC1=CC=C(Cl)C=C1C	C8H9ClO	7.69e-05	2	3	0	0	0	5
M155_R589_19531	9.81103	155.027	758835	4-Chloro-3,5-dimethylphenol	155.027	156.034	CC1=CC(O)=CC(C)=C1Cl	C8H9ClO	7.69e-05	2	1	0	0	0	5
M155_R589_19531	9.81103	155.027	758835	2-Chloro-4,5-dimethylphenol	155.027	156.034	CC1=CC(O)=C(Cl)C=C1C	C8H9ClO	7.69e-05	2	2	0	0	0	5
M155_R64_19737	1.06207	155.108	149133	Hexyl acrylate	155.108	156.115	CCCCCCOC(=O)C=C	C9H16O2	0.00010395	1	2	0	0	0	5
M155_R64_19737	1.06207	155.108	149133	(3Z)-Hex-3-en-1-yl propanoate	155.108	156.115	CC\C=C\CCOC(=O)CC	C9H16O2	0.00010395	1	3	0	0	0	5
M155_R64_19737	1.06207	155.108	149133	1,7-Dioxaspiro[5.5]undecane	155.108	156.115	C1CCC2(CCCCO2)OC1	C9H16O2	0.00010395	1	8	0	0	0	5
M157_R211_20231	3.51095	157.077	245029	1,5-Naphthalenediamine	157.077	158.084	NC1=CC=CC2=C(N)C=CC=C12	C10H10N2	7.63e-06	1	1	0	0	0	5
M157_R822_20312	13.6955	157.123	348081	Heptyl acetate	157.123	158.131	CCCCCCCOC(C)=O	C9H18O2	9.84e-06	1	6	0.214246	0.214246	0.214246	5
M157_R822_20312	13.6955	157.123	348081	4-Methoxymethylcyclohexanemethanol	157.123	158.131	COCC1CCC(CO)CC1	C9H18O2	9.84e-06	1	63	0.214246	0.214246	0.214246	5
M157_R822_20312	13.6955	157.123	348081	Butyl 2-methylbutyrate	157.123	158.131	CCCCOC(=O)C(C)CC	C9H18O2	9.84e-06	1	7	0.214246	0.214246	0.214246	5
M157_R822_20312	13.6955	157.123	348081	Pentyl butyrate	157.123	158.131	CCCCCOC(=O)CCC	C9H18O2	9.84e-06	1	3	0.214246	0.214246	0.214246	5
M157_R822_20312	13.6955	157.123	348081	Nonanoic acid	157.123	158.131	CCCCCCCCC(O)=O	C9H18O2	9.84e-06	1	1	0.214246	0.214246	0.214246	5
M157_R822_20312	13.6955	157.123	348081	Methyl octanoate	157.123	158.131	CCCCCCCC(=O)OC	C9H18O2	9.84e-06	1	5	0.214246	0.214246	0.214246	5
M157_R822_20312	13.6955	157.123	348081	Ethyl heptanoate	157.123	158.131	CCCCCCC(=O)OCC	C9H18O2	9.84e-06	1	4	0.214246	0.214246	0.214246	5
M157_R822_20312	13.6955	157.123	348081	Isopentyl butyrate	157.123	158.131	CCCC(=O)OCCC(C)C	C9H18O2	9.84e-06	1	2	0.214246	0.214246	0.214246	5
M159_R128_20728	2.13159	159.066	997093	Dimethyl glutarate	159.066	160.074	COC(=O)CCCC(=O)OC	C7H12O4	9.73e-05	1	1	0.956976	0.551511	0.956976	5
M159_R128_20728	2.13159	159.066	997093	Diethyl propanedioate	159.066	160.074	CCOC(=O)CC(=O)OCC	C7H12O4	9.73e-05	1	3	0.956976	0	0.956976	5
M159_R128_20728	2.13159	159.066	997093	Propylene glycol diacetate	159.066	160.074	CC(COC(C)=O)OC(C)=O	C7H12O4	9.73e-05	1	6	0.956976	0.253538	0.956976	5
M159_R65_20791	1.0752	159.086	3954452	2-Methyl-4-propyl-1,3-oxathiane	159.085	160.092	CCCC1CCOC(C)S1	C8H16OS	0.000758987						5
M160_R163_20945	2.71006	160.04	502589	N-Methylphthalimide	160.04	161.048	CN1C(=O)C2=C(C=CC=C2)C1=O	C9H7NO2	7.37e-05	1	1	0.485483	0	0.485483	5
M160_R263_21073	4.39059	160.098	209367	Hexamethyldisilazane	160.098	161.106	C[Si](C)(C)N[Si](C)(C)C	C6H19NSi2	-0.000340716		1		0	0	5
M161_R298_21337	4.96617	161.046	8934570	Diethyl dicarbonate	161.046	162.053	CCOC(=O)OC(=O)OCC	C6H10O5	0.000110365	2		0		0	5
M161_R307_21437	5.11258	161.097	1185881	tert-Butyl phenyl ketone	161.097	162.104	CC(C)(C)C(=O)C1=CC=CC=C1	C11H14O	4.27e-05	1	2	0.0756008	0	0.0756008	5
M161_R357_21344	5.94607	161.061	660064	trans-2-Methoxycinnamaldehyde	161.061	162.068	COC1=CC=CC=C1\C=C\C=O	C10H10O2	6.06e-05	1	7	0.604335	0.276968	0.664779	5
M161_R357_21344	5.94607	161.061	660064	4-Ethenylphenyl acetate	161.061	162.068	CC(=O)OC1=CC=C(C=C)C=C1	C10H10O2	6.06e-05	1	5	0.604335	0.639847	0.740417	5
M161_R357_21344	5.94607	161.061	660064	Isosafrole	161.061	162.068	C\C=C/C1=CC2=C(OCO2)C=C1	C10H10O2	6.06e-05	1	4	0.604335	0.639847	0.740417	5
M161_R46_21339	0.768386	161.046	1126020	Diethyl dicarbonate	161.046	162.053	CCOC(=O)OC(=O)OCC	C6H10O5	0.000126032	1	1	0	0	0	5
M161_R50_21329	0.834622	161.046	46913144	Diethyl dicarbonate	161.046	162.053	CCOC(=O)OC(=O)OCC	C6H10O5	7.69e-05	1	1	0.959603	0.621257	0.959603	5
M163_R152_21927	2.53631	163.04	492903	Phenylpyruvic acid	163.04	164.047	OC(=O)C(=O)CC1=CC=CC=C1	C9H8O3	6.43e-05	1	1	0.0512454	0.0512454	0.0512454	5
M163_R152_21927	2.53631	163.04	492903	2-Norbornene-5,6-dicarboxylic anhydride	163.04	164.047	O=C1OC(=O)C2C3CC(C=C3)C12	C9H8O3	6.43e-05	1	4	0.0512454	0.0512454	0.0512454	5
M163_R152_21927	2.53631	163.04	492903	Methyl 4-formylbenzoate	163.04	164.047	COC(=O)C1=CC=C(C=O)C=C1	C9H8O3	6.43e-05	1	2	0.0512454	0.0512454	0.0512454	5
M163_R368_22039	6.1369	163.077	402215	(E)-Isoeugenol	163.076	164.084	COC1=CC(\C=C\C)=CC=C1O	C10H12O2	9.08e-05	1	2	0.503899	0.467051	0.503899	5
M163_R368_22039	6.1369	163.077	402215	Isoeugenol	163.076	164.084	COC1=CC(\C=C\C)=CC=C1O	C10H12O2	9.08e-05	1	2	0.503899	0.467051	0.503899	5
M163_R368_22039	6.1369	163.077	402215	Ethyl phenylacetate	163.076	164.084	CCOC(=O)CC1=CC=CC=C1	C10H12O2	9.08e-05	1	14	0.503899	0.503899	0.503899	5
M163_R368_22039	6.1369	163.077	402215	Ethyl 4-methylbenzoate	163.076	164.084	CCOC(=O)C1=CC=C(C)C=C1	C10H12O2	9.08e-05	1	15	0.503899	0.503899	0.503899	5
M163_R368_22039	6.1369	163.077	402215	Ethyl 2-methylbenzoate	163.076	164.084	CCOC(=O)C1=C(C)C=CC=C1	C10H12O2	9.08e-05	1	3	0.503899	0.503899	0.503899	5
M163_R368_22039	6.1369	163.077	402215	Benzyl propanoate	163.076	164.084	CCC(=O)OCC1=CC=CC=C1	C10H12O2	9.08e-05	1	16	0.503899	0.503899	0.503899	5
M163_R368_22039	6.1369	163.077	402215	2,3-Dihydro-2,2-dimethyl-7-benzofuranol	163.076	164.084	CC1(C)CC2=C(O1)C(O)=CC=C2	C10H12O2	9.08e-05	1	7	0.503899	0.454243	0.503899	5
M163_R368_22039	6.1369	163.077	402215	(+_-)-alpha-Methylbenzyl acetate	163.076	164.084	CC(OC(C)=O)C1=CC=CC=C1	C10H12O2	9.08e-05	1	6	0.503899	0.503899	0.503899	5
M163_R368_22039	6.1369	163.077	402215	Propan-2-yl benzoate	163.076	164.084	CC(C)OC(=O)C1=CC=CC=C1	C10H12O2	9.08e-05	1	12	0.503899	0.467051	0.503899	5
M163_R368_22039	6.1369	163.077	402215	2-Hydroxy-2-methylpropiophenone	163.076	164.084	CC(C)(O)C(=O)C1=CC=CC=C1	C10H12O2	9.08e-05	1	9	0.503899	0.467051	0.503899	5
M163_R368_22039	6.1369	163.077	402215	2-Phenylethyl acetate	163.076	164.084	CC(=O)OCCC1=CC=CC=C1	C10H12O2	9.08e-05	1	13	0.503899	0.503899	0.503899	5
M163_R368_22039	6.1369	163.077	402215	4-(4-Hydroxyphenyl)butan-2-one	163.076	164.084	CC(=O)CCC1=CC=C(O)C=C1	C10H12O2	9.08e-05	1	5	0.503899	0.19037	0.503899	5
M163_R72_22034	1.19566	163.076	1186250	Eugenol	163.076	164.084	COC1=C(O)C=CC(CC=C)=C1	C10H12O2	-4.69e-05	1		0		0	5
M163_R72_22034	1.19566	163.076	1186250	(E)-Isoeugenol	163.076	164.084	COC1=CC(\C=C\C)=CC=C1O	C10H12O2	-4.69e-05	1		0		0	5
M163_R72_22034	1.19566	163.076	1186250	Isoeugenol	163.076	164.084	COC1=CC(\C=C\C)=CC=C1O	C10H12O2	-4.69e-05	1		0		0	5
M163_R72_22034	1.19566	163.076	1186250	Ethyl phenylacetate	163.076	164.084	CCOC(=O)CC1=CC=CC=C1	C10H12O2	-4.69e-05	1		0		0	5
M163_R72_22034	1.19566	163.076	1186250	Ethyl 4-methylbenzoate	163.076	164.084	CCOC(=O)C1=CC=C(C)C=C1	C10H12O2	-4.69e-05	1		0		0	5
M163_R72_22034	1.19566	163.076	1186250	Ethyl 2-methylbenzoate	163.076	164.084	CCOC(=O)C1=C(C)C=CC=C1	C10H12O2	-4.69e-05	1		0		0	5
M163_R72_22034	1.19566	163.076	1186250	Benzyl propanoate	163.076	164.084	CCC(=O)OCC1=CC=CC=C1	C10H12O2	-4.69e-05	1		0		0	5
M163_R72_22034	1.19566	163.076	1186250	2,3-Dihydro-2,2-dimethyl-7-benzofuranol	163.076	164.084	CC1(C)CC2=C(O1)C(O)=CC=C2	C10H12O2	-4.69e-05	1		0		0	5
M163_R72_22034	1.19566	163.076	1186250	(+_-)-alpha-Methylbenzyl acetate	163.076	164.084	CC(OC(C)=O)C1=CC=CC=C1	C10H12O2	-4.69e-05	1		0		0	5
M163_R72_22034	1.19566	163.076	1186250	Propan-2-yl benzoate	163.076	164.084	CC(C)OC(=O)C1=CC=CC=C1	C10H12O2	-4.69e-05	1		0		0	5
M163_R72_22034	1.19566	163.076	1186250	2-Hydroxy-2-methylpropiophenone	163.076	164.084	CC(C)(O)C(=O)C1=CC=CC=C1	C10H12O2	-4.69e-05	1		0		0	5
M163_R72_22034	1.19566	163.076	1186250	2-Phenylethyl acetate	163.076	164.084	CC(=O)OCCC1=CC=CC=C1	C10H12O2	-4.69e-05	1		0		0	5
M163_R72_22034	1.19566	163.076	1186250	4-(4-Hydroxyphenyl)butan-2-one	163.076	164.084	CC(=O)CCC1=CC=C(O)C=C1	C10H12O2	-4.69e-05	1		0		0	5
M165_R376_22761	6.26695	165.092	821674	1,4-Bis(methoxymethyl)benzene	165.092	166.099	COCC1=CC=C(COC)C=C1	C10H14O2	4.76e-06	1	8	0.331556	0.268904	0.331556	5
M165_R376_22761	6.26695	165.092	821674	(2,2-Dimethoxyethyl)benzene	165.092	166.099	COC(CC1=CC=CC=C1)OC	C10H14O2	4.76e-06	1	3	0.331556	0.287574	0.331556	5
M165_R376_22761	6.26695	165.092	821674	1,2-Diethoxybenzene	165.092	166.099	CCOC1=CC=CC=C1OCC	C10H14O2	4.76e-06	1	7	0.331556	0.291466	0.331556	5
M165_R376_22761	6.26695	165.092	821674	2-Methoxy-4-propylphenol	165.092	166.099	CCCC1=CC(OC)=C(O)C=C1	C10H14O2	4.76e-06	1	6	0.331556	0.291466	0.331556	5
M165_R376_22761	6.26695	165.092	821674	tert-Butylhydroquinone	165.092	166.099	CC(C)(C)C1=CC(O)=CC=C1O	C10H14O2	4.76e-06	1	1	0.331556	0.294783	0.331556	5
M165_R376_22761	6.26695	165.092	821674	4-tert-Butylcatechol	165.092	166.099	CC(C)(C)C1=CC(O)=C(O)C=C1	C10H14O2	4.76e-06	1	2	0.331556	0.311908	0.331556	5
M165_R394_22760	6.56703	165.092	56681	1,4-Bis(methoxymethyl)benzene	165.092	166.099	COCC1=CC=C(COC)C=C1	C10H14O2	7.64e-07	1	8	0.12763	0	0.12763	5
M165_R394_22760	6.56703	165.092	56681	(2,2-Dimethoxyethyl)benzene	165.092	166.099	COC(CC1=CC=CC=C1)OC	C10H14O2	7.64e-07	1	3	0.12763	0.137107	0.169413	5
M165_R394_22760	6.56703	165.092	56681	1,2-Diethoxybenzene	165.092	166.099	CCOC1=CC=CC=C1OCC	C10H14O2	7.64e-07	1	7	0.12763	0.0744193	0.12763	5
M165_R394_22760	6.56703	165.092	56681	2-Methoxy-4-propylphenol	165.092	166.099	CCCC1=CC(OC)=C(O)C=C1	C10H14O2	7.64e-07	1	5	0.12763	0.109202	0.12763	5
M165_R394_22760	6.56703	165.092	56681	tert-Butylhydroquinone	165.092	166.099	CC(C)(C)C1=CC(O)=CC=C1O	C10H14O2	7.64e-07	1	1	0.12763	0	0.12763	5
M165_R394_22760	6.56703	165.092	56681	4-tert-Butylcatechol	165.092	166.099	CC(C)(C)C1=CC(O)=C(O)C=C1	C10H14O2	7.64e-07	1	2	0.12763	0.137107	0.169413	5
M167_R159_23199	2.65031	167.021	737332	2,2'-(Methanediyldisulfanediyl)diethanol	167.021	168.028	OCCSCSCCO	C5H12O2S2	0.000539578						5
M167_R159_23199	2.65031	167.021	737332	Uric acid	167.021	168.028	O=C1NC2=C(N1)C(=O)NC(=O)N2	C5H4N4O3	7.12e-05	1		0		0	5
M167_R190_23200	3.16972	167.021	180281366	2,2'-(Methanediyldisulfanediyl)diethanol	167.021	168.028	OCCSCSCCO	C5H12O2S2	0.000550542		2		0	0	5
M167_R275_23388	4.57531	167.108	233012	Methyl 2-nonynoate	167.108	168.115	CCCCCCC#CC(=O)OC	C10H16O2	1.34e-05	1		0		0	5
M167_R275_23388	4.57531	167.108	233012	Limonene dioxide	167.108	168.115	CC1OC1C1CCC2(C)OC2C1	C10H16O2	1.34e-05	1		0		0	5
M167_R275_23388	4.57531	167.108	233012	Geranic acid	167.108	168.115	CC(C)=CCC\C(C)=C/C(O)=O	C10H16O2	1.34e-05	1		0		0	5
M167_R275_23388	4.57531	167.108	233012	Cyclohexyl methacrylate	167.108	168.115	CC(=C)C(=O)OC1CCCCC1	C10H16O2	1.34e-05	1		0		0	5
M167_R275_23388	4.57531	167.108	233012	2,4-Hexadienyl isobutyrate	167.108	168.115	C\C=C\C=C\COC(=O)C(C)C	C10H16O2	1.34e-05	1		0		0	5
M167_R314_23402	5.22529	167.144	634557	Undec-8-enal	167.144	168.151	CC\C=C\CCCCCCC=O	C11H20O	6.97e-05	1	5	0.340624	0.340624	0.340624	5
M167_R314_23402	5.22529	167.144	634557	4-(tert-Pentyl)-cyclohexanone	167.144	168.151	CCC(C)(C)C1CCC(=O)CC1	C11H20O	6.97e-05	1	3	0.340624	0.340624	0.340624	5
M167_R314_23402	5.22529	167.144	634557	Ethyl linalool	167.144	168.151	CC\C(C)=C\CCC(C)(O)C=C	C11H20O	6.97e-05	1	2	0.340624	0.340624	0.340624	5
M167_R314_23402	5.22529	167.144	634557	Undec-10-enal	167.144	168.151	C=CCCCCCCCCC=O	C11H20O	6.97e-05	1	1	0.340624	0.340624	0.340624	5
M167_R367_23398	6.11476	167.108	69703	Methyl 2-nonynoate	167.108	168.115	CCCCCCC#CC(=O)OC	C10H16O2	8.97e-05	1	3	0.365079	0.365079	0.365079	5
M167_R367_23398	6.11476	167.108	69703	Limonene dioxide	167.108	168.115	CC1OC1C1CCC2(C)OC2C1	C10H16O2	8.97e-05	1	2	0.365079	0.223965	0.365079	5
M167_R367_23398	6.11476	167.108	69703	Geranic acid	167.108	168.115	CC(C)=CCC\C(C)=C/C(O)=O	C10H16O2	8.97e-05	1	4	0.365079	0.288309	0.365079	5
M167_R367_23398	6.11476	167.108	69703	Cyclohexyl methacrylate	167.108	168.115	CC(=C)C(=O)OC1CCCCC1	C10H16O2	8.97e-05	1	5	0.365079	0.365079	0.365079	5
M167_R367_23398	6.11476	167.108	69703	2,4-Hexadienyl isobutyrate	167.108	168.115	C\C=C\C=C\COC(=O)C(C)C	C10H16O2	8.97e-05	1	1	0.365079	0.365079	0.365079	5
M167_R423_23403	7.0436	167.144	350111	Undec-8-enal	167.144	168.151	CC\C=C\CCCCCCC=O	C11H20O	0.000106525	1	9	0.110311	0.110311	0.110311	5
M167_R423_23403	7.0436	167.144	350111	4-(tert-Pentyl)-cyclohexanone	167.144	168.151	CCC(C)(C)C1CCC(=O)CC1	C11H20O	0.000106525	1	3	0.110311	0.110311	0.110311	5
M167_R423_23403	7.0436	167.144	350111	Ethyl linalool	167.144	168.151	CC\C(C)=C\CCC(C)(O)C=C	C11H20O	0.000106525	1	2	0.110311	0.110311	0.110311	5
M167_R423_23403	7.0436	167.144	350111	Undec-10-enal	167.144	168.151	C=CCCCCCCCCC=O	C11H20O	0.000106525	1	1	0.110311	0.110311	0.110311	5
M167_R428_23384	7.13932	167.108	319104	Methyl 2-nonynoate	167.108	168.115	CCCCCCC#CC(=O)OC	C10H16O2	-8.55e-06	1	3	0.512689	0.512689	0.512689	5
M167_R428_23384	7.13932	167.108	319104	Limonene dioxide	167.108	168.115	CC1OC1C1CCC2(C)OC2C1	C10H16O2	-8.55e-06	1	2	0.512689	0.316249	0.512689	5
M167_R428_23384	7.13932	167.108	319104	Geranic acid	167.108	168.115	CC(C)=CCC\C(C)=C/C(O)=O	C10H16O2	-8.55e-06	1	4	0.512689	0.37902	0.512689	5
M167_R428_23384	7.13932	167.108	319104	Cyclohexyl methacrylate	167.108	168.115	CC(=C)C(=O)OC1CCCCC1	C10H16O2	-8.55e-06	1	5	0.512689	0.493629	0.512689	5
M167_R428_23384	7.13932	167.108	319104	2,4-Hexadienyl isobutyrate	167.108	168.115	C\C=C\C=C\COC(=O)C(C)C	C10H16O2	-8.55e-06	1	1	0.512689	0.493629	0.512689	5
M167_R513_23394	8.54695	167.108	1770063	Methyl 2-nonynoate	167.108	168.115	CCCCCCC#CC(=O)OC	C10H16O2	4.12e-05	1	3	0.17508	0.17508	0.17508	5
M167_R513_23394	8.54695	167.108	1770063	Limonene dioxide	167.108	168.115	CC1OC1C1CCC2(C)OC2C1	C10H16O2	4.12e-05	1	2	0.17508	0.120771	0.17508	5
M167_R513_23394	8.54695	167.108	1770063	Geranic acid	167.108	168.115	CC(C)=CCC\C(C)=C/C(O)=O	C10H16O2	4.12e-05	1	4	0.17508	0.126757	0.17508	5
M167_R513_23394	8.54695	167.108	1770063	Cyclohexyl methacrylate	167.108	168.115	CC(=C)C(=O)OC1CCCCC1	C10H16O2	4.12e-05	1	5	0.17508	0.17508	0.17508	5
M167_R513_23394	8.54695	167.108	1770063	2,4-Hexadienyl isobutyrate	167.108	168.115	C\C=C\C=C\COC(=O)C(C)C	C10H16O2	4.12e-05	1	1	0.17508	0.17508	0.17508	5
M167_R54_23207	0.901442	167.021	18647889	2,2'-(Methanediyldisulfanediyl)diethanol	167.021	168.028	OCCSCSCCO	C5H12O2S2	0.000644628		2		0	0	5
M167_R576_23390	9.60106	167.108	345219	Methyl 2-nonynoate	167.108	168.115	CCCCCCC#CC(=O)OC	C10H16O2	2.59e-05	1	3	0.517433	0.517433	0.517433	5
M167_R576_23390	9.60106	167.108	345219	Limonene dioxide	167.108	168.115	CC1OC1C1CCC2(C)OC2C1	C10H16O2	2.59e-05	1	2	0.517433	0.28774	0.517433	5
M167_R576_23390	9.60106	167.108	345219	Geranic acid	167.108	168.115	CC(C)=CCC\C(C)=C/C(O)=O	C10H16O2	2.59e-05	1	4	0.517433	0.41089	0.517433	5
M167_R576_23390	9.60106	167.108	345219	Cyclohexyl methacrylate	167.108	168.115	CC(=C)C(=O)OC1CCCCC1	C10H16O2	2.59e-05	1	5	0.517433	0.501623	0.517433	5
M167_R576_23390	9.60106	167.108	345219	2,4-Hexadienyl isobutyrate	167.108	168.115	C\C=C\C=C\COC(=O)C(C)C	C10H16O2	2.59e-05	1	1	0.517433	0.501623	0.517433	5
M167_R67_23401	1.12045	167.144	460346	4-(tert-Pentyl)-cyclohexanone	167.144	168.151	CCC(C)(C)C1CCC(=O)CC1	C11H20O	-6.31e-06	1	3	0.334229	0	0.334229	5
M167_R67_23401	1.12045	167.144	460346	Ethyl linalool	167.144	168.151	CC\C(C)=C\CCC(C)(O)C=C	C11H20O	-6.31e-06	1	2	0.334229	0	0.334229	5
M167_R67_23401	1.12045	167.144	460346	Undec-10-enal	167.144	168.151	C=CCCCCCCCCC=O	C11H20O	-6.31e-06	1	1	0.334229	0	0.334229	5
M167_R74_23343	1.23057	167.072	1123208	1,2,4-Trimethoxybenzene	167.071	168.079	COC1=CC=C(OC)C(OC)=C1	C9H12O3	0.000204375	1	1	0.656305	0.650597	0.656305	5
M168_R50_23508	0.825958	168.03	865374	Sodium 2-methoxy-5-nitrophenolate	168.03	169.038	COC1=C(O)C=C(C=C1)[N+]([O-])=O	C7H7NO4	0.000108998						5
M169_R315_23953	5.24537	169.124	264437	Prop-2-en-1-yl heptanoate	169.123	170.131	CCCCCCC(=O)OCC=C	C10H18O2	0.000103386	1	2	0.580621	0.580621	0.580621	5
M169_R315_23953	5.24537	169.124	264437	{4-[(Ethenyloxy)methyl]cyclohexyl}methanol	169.123	170.131	OCC1CCC(COC=C)CC1	C10H18O2	0.000103386	1	21	0.580621	0	0.580621	5
M169_R315_23953	5.24537	169.124	264437	Hexyl methacrylate	169.123	170.131	CCCCCCOC(=O)C(C)=C	C10H18O2	0.000103386	1	3	0.580621	0.580621	0.580621	5
M169_R315_23953	5.24537	169.124	264437	alpha-Hexyl-gamma-butyrolactone	169.123	170.131	CCCCCCC1CCOC1=O	C10H18O2	0.000103386	1	9	0.580621	0.580621	0.580621	5
M169_R315_23953	5.24537	169.124	264437	gamma-Decanolactone	169.123	170.131	CCCCCCC1CCC(=O)O1	C10H18O2	0.000103386	1	1	0.580621	0.580621	0.580621	5
M169_R315_23953	5.24537	169.124	264437	6-Pentyltetrahydro-2H-pyran-2-one	169.123	170.131	CCCCCC1CCCC(=O)O1	C10H18O2	0.000103386	1	10	0.580621	0.580621	0.580621	5
M169_R315_23953	5.24537	169.124	264437	Methyl (2E)-non-2-enoate	169.123	170.131	CCCCCC\C=C\C(=O)OC	C10H18O2	0.000103386	1	17	0.580621	0.580621	0.580621	5
M169_R315_23953	5.24537	169.124	264437	Methyl non-2-enoate	169.123	170.131	CCCCCC\C=C\C(=O)OC	C10H18O2	0.000103386	1	17	0.580621	0.580621	0.580621	5
M169_R315_23953	5.24537	169.124	264437	Oct-1-en-3-yl acetate	169.123	170.131	CCCCCC(OC(C)=O)C=C	C10H18O2	0.000103386	1	11	0.580621	0.580621	0.580621	5
M169_R315_23953	5.24537	169.124	264437	epsilon-Decalactone	169.123	170.131	CCCCC1CCCCC(=O)O1	C10H18O2	0.000103386	1	6	0.580621	0.580621	0.580621	5
M169_R315_23953	5.24537	169.124	264437	Methyl 3-nonenoate	169.123	170.131	CCCCC\C=C\CC(=O)OC	C10H18O2	0.000103386	1	7	0.580621	0.580621	0.580621	5
M169_R315_23953	5.24537	169.124	264437	(Z)-Hex-3-enyl butyrate	169.123	170.131	CCCC(=O)OCC\C=C\CC	C10H18O2	0.000103386	1	14	0.580621	0.580621	0.580621	5
M169_R315_23953	5.24537	169.124	264437	(3Z)-Hex-3-en-1-yl 2-methylpropanoate	169.123	170.131	CC\C=C\CCOC(=O)C(C)C	C10H18O2	0.000103386	1	8	0.580621	0.580621	0.580621	5
M169_R315_23953	5.24537	169.124	264437	Citronellic acid	169.123	170.131	CC(CCC=C(C)C)CC(O)=O	C10H18O2	0.000103386	1	4	0.580621	0.580621	0.580621	5
M169_R315_23953	5.24537	169.124	264437	2-Cyclohexylethyl acetate	169.123	170.131	CC(=O)OCCC1CCCCC1	C10H18O2	0.000103386	1	5	0.580621	0.580621	0.580621	5
M169_R351_23952	5.85179	169.124	416718	{4-[(Ethenyloxy)methyl]cyclohexyl}methanol	169.123	170.131	OCC1CCC(COC=C)CC1	C10H18O2	9.76e-05	1	11	0	0	0	5
M169_R351_23952	5.85179	169.124	416718	Hexyl methacrylate	169.123	170.131	CCCCCCOC(=O)C(C)=C	C10H18O2	9.76e-05	1	3	0	0	0	5
M169_R351_23952	5.85179	169.124	416718	alpha-Hexyl-gamma-butyrolactone	169.123	170.131	CCCCCCC1CCOC1=O	C10H18O2	9.76e-05	1	7	0	0	0	5
M169_R351_23952	5.85179	169.124	416718	gamma-Decanolactone	169.123	170.131	CCCCCCC1CCC(=O)O1	C10H18O2	9.76e-05	1	1	0	0	0	5
M169_R351_23952	5.85179	169.124	416718	6-Pentyltetrahydro-2H-pyran-2-one	169.123	170.131	CCCCCC1CCCC(=O)O1	C10H18O2	9.76e-05	1	10	0	0	0	5
M169_R351_23952	5.85179	169.124	416718	Methyl (2E)-non-2-enoate	169.123	170.131	CCCCCC\C=C\C(=O)OC	C10H18O2	9.76e-05	1	19	0	0	0	5
M169_R351_23952	5.85179	169.124	416718	Methyl non-2-enoate	169.123	170.131	CCCCCC\C=C\C(=O)OC	C10H18O2	9.76e-05	1	19	0	0	0	5
M169_R351_23952	5.85179	169.124	416718	Oct-1-en-3-yl acetate	169.123	170.131	CCCCCC(OC(C)=O)C=C	C10H18O2	9.76e-05	1	12	0	0	0	5
M169_R351_23952	5.85179	169.124	416718	epsilon-Decalactone	169.123	170.131	CCCCC1CCCCC(=O)O1	C10H18O2	9.76e-05	1	5	0	0	0	5
M169_R351_23952	5.85179	169.124	416718	Methyl 3-nonenoate	169.123	170.131	CCCCC\C=C\CC(=O)OC	C10H18O2	9.76e-05	1	9	0	0	0	5
M169_R351_23952	5.85179	169.124	416718	(Z)-Hex-3-enyl butyrate	169.123	170.131	CCCC(=O)OCC\C=C\CC	C10H18O2	9.76e-05	1	18	0	0	0	5
M169_R351_23952	5.85179	169.124	416718	(3Z)-Hex-3-en-1-yl 2-methylpropanoate	169.123	170.131	CC\C=C\CCOC(=O)C(C)C	C10H18O2	9.76e-05	1	8	0	0	0	5
M169_R351_23952	5.85179	169.124	416718	Citronellic acid	169.123	170.131	CC(CCC=C(C)C)CC(O)=O	C10H18O2	9.76e-05	1	4	0	0	0	5
M169_R351_23952	5.85179	169.124	416718	2-Cyclohexylethyl acetate	169.123	170.131	CC(=O)OCCC1CCCCC1	C10H18O2	9.76e-05	1	6	0	0	0	5
M169_R420_23939	6.99801	169.123	386248	{4-[(Ethenyloxy)methyl]cyclohexyl}methanol	169.123	170.131	OCC1CCC(COC=C)CC1	C10H18O2	2.54e-05	1	11	0	0	0	5
M169_R420_23939	6.99801	169.123	386248	Hexyl methacrylate	169.123	170.131	CCCCCCOC(=O)C(C)=C	C10H18O2	2.54e-05	1	3	0	0	0	5
M169_R420_23939	6.99801	169.123	386248	alpha-Hexyl-gamma-butyrolactone	169.123	170.131	CCCCCCC1CCOC1=O	C10H18O2	2.54e-05	1	7	0	0	0	5
M169_R420_23939	6.99801	169.123	386248	gamma-Decanolactone	169.123	170.131	CCCCCCC1CCC(=O)O1	C10H18O2	2.54e-05	1	1	0	0	0	5
M169_R420_23939	6.99801	169.123	386248	6-Pentyltetrahydro-2H-pyran-2-one	169.123	170.131	CCCCCC1CCCC(=O)O1	C10H18O2	2.54e-05	1	10	0	0	0	5
M169_R420_23939	6.99801	169.123	386248	Methyl (2E)-non-2-enoate	169.123	170.131	CCCCCC\C=C\C(=O)OC	C10H18O2	2.54e-05	1	19	0	0	0	5
M169_R420_23939	6.99801	169.123	386248	Methyl non-2-enoate	169.123	170.131	CCCCCC\C=C\C(=O)OC	C10H18O2	2.54e-05	1	19	0	0	0	5
M169_R420_23939	6.99801	169.123	386248	Oct-1-en-3-yl acetate	169.123	170.131	CCCCCC(OC(C)=O)C=C	C10H18O2	2.54e-05	1	12	0	0	0	5
M169_R420_23939	6.99801	169.123	386248	epsilon-Decalactone	169.123	170.131	CCCCC1CCCCC(=O)O1	C10H18O2	2.54e-05	1	5	0	0	0	5
M169_R420_23939	6.99801	169.123	386248	Methyl 3-nonenoate	169.123	170.131	CCCCC\C=C\CC(=O)OC	C10H18O2	2.54e-05	1	9	0	0	0	5
M169_R420_23939	6.99801	169.123	386248	(Z)-Hex-3-enyl butyrate	169.123	170.131	CCCC(=O)OCC\C=C\CC	C10H18O2	2.54e-05	1	18	0	0	0	5
M169_R420_23939	6.99801	169.123	386248	(3Z)-Hex-3-en-1-yl 2-methylpropanoate	169.123	170.131	CC\C=C\CCOC(=O)C(C)C	C10H18O2	2.54e-05	1	8	0	0	0	5
M169_R420_23939	6.99801	169.123	386248	Citronellic acid	169.123	170.131	CC(CCC=C(C)C)CC(O)=O	C10H18O2	2.54e-05	1	4	0	0	0	5
M169_R420_23939	6.99801	169.123	386248	2-Cyclohexylethyl acetate	169.123	170.131	CC(=O)OCCC1CCCCC1	C10H18O2	2.54e-05	1	6	0	0	0	5
M169_R435_23937	7.25821	169.123	836096	{4-[(Ethenyloxy)methyl]cyclohexyl}methanol	169.123	170.131	OCC1CCC(COC=C)CC1	C10H18O2	8.89e-06	1	11	0	0	0	5
M169_R435_23937	7.25821	169.123	836096	Hexyl methacrylate	169.123	170.131	CCCCCCOC(=O)C(C)=C	C10H18O2	8.89e-06	1	3	0	0	0	5
M169_R435_23937	7.25821	169.123	836096	alpha-Hexyl-gamma-butyrolactone	169.123	170.131	CCCCCCC1CCOC1=O	C10H18O2	8.89e-06	1	7	0	0	0	5
M169_R435_23937	7.25821	169.123	836096	gamma-Decanolactone	169.123	170.131	CCCCCCC1CCC(=O)O1	C10H18O2	8.89e-06	1	1	0	0	0	5
M169_R435_23937	7.25821	169.123	836096	6-Pentyltetrahydro-2H-pyran-2-one	169.123	170.131	CCCCCC1CCCC(=O)O1	C10H18O2	8.89e-06	1	10	0	0	0	5
M169_R435_23937	7.25821	169.123	836096	Methyl (2E)-non-2-enoate	169.123	170.131	CCCCCC\C=C\C(=O)OC	C10H18O2	8.89e-06	1	19	0	0	0	5
M169_R435_23937	7.25821	169.123	836096	Methyl non-2-enoate	169.123	170.131	CCCCCC\C=C\C(=O)OC	C10H18O2	8.89e-06	1	19	0	0	0	5
M169_R435_23937	7.25821	169.123	836096	Oct-1-en-3-yl acetate	169.123	170.131	CCCCCC(OC(C)=O)C=C	C10H18O2	8.89e-06	1	12	0	0	0	5
M169_R435_23937	7.25821	169.123	836096	epsilon-Decalactone	169.123	170.131	CCCCC1CCCCC(=O)O1	C10H18O2	8.89e-06	1	5	0	0	0	5
M169_R435_23937	7.25821	169.123	836096	Methyl 3-nonenoate	169.123	170.131	CCCCC\C=C\CC(=O)OC	C10H18O2	8.89e-06	1	9	0	0	0	5
M169_R435_23937	7.25821	169.123	836096	(Z)-Hex-3-enyl butyrate	169.123	170.131	CCCC(=O)OCC\C=C\CC	C10H18O2	8.89e-06	1	18	0	0	0	5
M169_R435_23937	7.25821	169.123	836096	(3Z)-Hex-3-en-1-yl 2-methylpropanoate	169.123	170.131	CC\C=C\CCOC(=O)C(C)C	C10H18O2	8.89e-06	1	8	0	0	0	5
M169_R435_23937	7.25821	169.123	836096	Citronellic acid	169.123	170.131	CC(CCC=C(C)C)CC(O)=O	C10H18O2	8.89e-06	1	4	0	0	0	5
M169_R435_23937	7.25821	169.123	836096	2-Cyclohexylethyl acetate	169.123	170.131	CC(=O)OCCC1CCCCC1	C10H18O2	8.89e-06	1	6	0	0	0	5
M169_R583_23948	9.71263	169.123	1051093	{4-[(Ethenyloxy)methyl]cyclohexyl}methanol	169.123	170.131	OCC1CCC(COC=C)CC1	C10H18O2	7.79e-05	1	11	0	0	0	5
M169_R583_23948	9.71263	169.123	1051093	Hexyl methacrylate	169.123	170.131	CCCCCCOC(=O)C(C)=C	C10H18O2	7.79e-05	1	3	0	0	0	5
M169_R583_23948	9.71263	169.123	1051093	alpha-Hexyl-gamma-butyrolactone	169.123	170.131	CCCCCCC1CCOC1=O	C10H18O2	7.79e-05	1	8	0	0	0	5
M169_R583_23948	9.71263	169.123	1051093	gamma-Decanolactone	169.123	170.131	CCCCCCC1CCC(=O)O1	C10H18O2	7.79e-05	1	1	0	0	0	5
M169_R583_23948	9.71263	169.123	1051093	6-Pentyltetrahydro-2H-pyran-2-one	169.123	170.131	CCCCCC1CCCC(=O)O1	C10H18O2	7.79e-05	1	10	0	0	0	5
M169_R583_23948	9.71263	169.123	1051093	Methyl (2E)-non-2-enoate	169.123	170.131	CCCCCC\C=C\C(=O)OC	C10H18O2	7.79e-05	1	19	0	0	0	5
M169_R583_23948	9.71263	169.123	1051093	Methyl non-2-enoate	169.123	170.131	CCCCCC\C=C\C(=O)OC	C10H18O2	7.79e-05	1	19	0	0	0	5
M169_R583_23948	9.71263	169.123	1051093	Oct-1-en-3-yl acetate	169.123	170.131	CCCCCC(OC(C)=O)C=C	C10H18O2	7.79e-05	1	12	0	0	0	5
M169_R583_23948	9.71263	169.123	1051093	epsilon-Decalactone	169.123	170.131	CCCCC1CCCCC(=O)O1	C10H18O2	7.79e-05	1	5	0	0	0	5
M169_R583_23948	9.71263	169.123	1051093	Methyl 3-nonenoate	169.123	170.131	CCCCC\C=C\CC(=O)OC	C10H18O2	7.79e-05	1	9	0	0	0	5
M169_R583_23948	9.71263	169.123	1051093	(Z)-Hex-3-enyl butyrate	169.123	170.131	CCCC(=O)OCC\C=C\CC	C10H18O2	7.79e-05	1	18	0	0	0	5
M169_R583_23948	9.71263	169.123	1051093	(3Z)-Hex-3-en-1-yl 2-methylpropanoate	169.123	170.131	CC\C=C\CCOC(=O)C(C)C	C10H18O2	7.79e-05	1	7	0	0	0	5
M169_R583_23948	9.71263	169.123	1051093	Citronellic acid	169.123	170.131	CC(CCC=C(C)C)CC(O)=O	C10H18O2	7.79e-05	1	4	0	0	0	5
M169_R583_23948	9.71263	169.123	1051093	2-Cyclohexylethyl acetate	169.123	170.131	CC(=O)OCCC1CCCCC1	C10H18O2	7.79e-05	1	6	0	0	0	5
M169_R628_23946	10.473	169.123	928963	{4-[(Ethenyloxy)methyl]cyclohexyl}methanol	169.123	170.131	OCC1CCC(COC=C)CC1	C10H18O2	7.14e-05	1	11	0	0	0	5
M169_R628_23946	10.473	169.123	928963	Hexyl methacrylate	169.123	170.131	CCCCCCOC(=O)C(C)=C	C10H18O2	7.14e-05	1	3	0	0	0	5
M169_R628_23946	10.473	169.123	928963	alpha-Hexyl-gamma-butyrolactone	169.123	170.131	CCCCCCC1CCOC1=O	C10H18O2	7.14e-05	1	8	0	0	0	5
M169_R628_23946	10.473	169.123	928963	gamma-Decanolactone	169.123	170.131	CCCCCCC1CCC(=O)O1	C10H18O2	7.14e-05	1	1	0	0	0	5
M169_R628_23946	10.473	169.123	928963	6-Pentyltetrahydro-2H-pyran-2-one	169.123	170.131	CCCCCC1CCCC(=O)O1	C10H18O2	7.14e-05	1	10	0	0	0	5
M169_R628_23946	10.473	169.123	928963	Methyl (2E)-non-2-enoate	169.123	170.131	CCCCCC\C=C\C(=O)OC	C10H18O2	7.14e-05	1	19	0	0	0	5
M169_R628_23946	10.473	169.123	928963	Methyl non-2-enoate	169.123	170.131	CCCCCC\C=C\C(=O)OC	C10H18O2	7.14e-05	1	19	0	0	0	5
M169_R628_23946	10.473	169.123	928963	Oct-1-en-3-yl acetate	169.123	170.131	CCCCCC(OC(C)=O)C=C	C10H18O2	7.14e-05	1	12	0	0	0	5
M169_R628_23946	10.473	169.123	928963	epsilon-Decalactone	169.123	170.131	CCCCC1CCCCC(=O)O1	C10H18O2	7.14e-05	1	5	0	0	0	5
M169_R628_23946	10.473	169.123	928963	Methyl 3-nonenoate	169.123	170.131	CCCCC\C=C\CC(=O)OC	C10H18O2	7.14e-05	1	9	0	0	0	5
M169_R628_23946	10.473	169.123	928963	(Z)-Hex-3-enyl butyrate	169.123	170.131	CCCC(=O)OCC\C=C\CC	C10H18O2	7.14e-05	1	18	0	0	0	5
M169_R628_23946	10.473	169.123	928963	(3Z)-Hex-3-en-1-yl 2-methylpropanoate	169.123	170.131	CC\C=C\CCOC(=O)C(C)C	C10H18O2	7.14e-05	1	7	0	0	0	5
M169_R628_23946	10.473	169.123	928963	Citronellic acid	169.123	170.131	CC(CCC=C(C)C)CC(O)=O	C10H18O2	7.14e-05	1	4	0	0	0	5
M169_R628_23946	10.473	169.123	928963	2-Cyclohexylethyl acetate	169.123	170.131	CC(=O)OCCC1CCCCC1	C10H18O2	7.14e-05	1	6	0	0	0	5
M169_R72_23958	1.20698	169.124	741760	{4-[(Ethenyloxy)methyl]cyclohexyl}methanol	169.123	170.131	OCC1CCC(COC=C)CC1	C10H18O2	0.000115636	1		0		0	5
M169_R72_23958	1.20698	169.124	741760	Hexyl methacrylate	169.123	170.131	CCCCCCOC(=O)C(C)=C	C10H18O2	0.000115636	1		0		0	5
M169_R72_23958	1.20698	169.124	741760	alpha-Hexyl-gamma-butyrolactone	169.123	170.131	CCCCCCC1CCOC1=O	C10H18O2	0.000115636	1		0		0	5
M169_R72_23958	1.20698	169.124	741760	gamma-Decanolactone	169.123	170.131	CCCCCCC1CCC(=O)O1	C10H18O2	0.000115636	1		0		0	5
M169_R72_23958	1.20698	169.124	741760	6-Pentyltetrahydro-2H-pyran-2-one	169.123	170.131	CCCCCC1CCCC(=O)O1	C10H18O2	0.000115636	1		0		0	5
M169_R72_23958	1.20698	169.124	741760	Methyl (2E)-non-2-enoate	169.123	170.131	CCCCCC\C=C\C(=O)OC	C10H18O2	0.000115636	1		0		0	5
M169_R72_23958	1.20698	169.124	741760	Methyl non-2-enoate	169.123	170.131	CCCCCC\C=C\C(=O)OC	C10H18O2	0.000115636	1		0		0	5
M169_R72_23958	1.20698	169.124	741760	Oct-1-en-3-yl acetate	169.123	170.131	CCCCCC(OC(C)=O)C=C	C10H18O2	0.000115636	1		0		0	5
M169_R72_23958	1.20698	169.124	741760	epsilon-Decalactone	169.123	170.131	CCCCC1CCCCC(=O)O1	C10H18O2	0.000115636	1		0		0	5
M169_R72_23958	1.20698	169.124	741760	Methyl 3-nonenoate	169.123	170.131	CCCCC\C=C\CC(=O)OC	C10H18O2	0.000115636	1		0		0	5
M169_R72_23958	1.20698	169.124	741760	(Z)-Hex-3-enyl butyrate	169.123	170.131	CCCC(=O)OCC\C=C\CC	C10H18O2	0.000115636	1		0		0	5
M169_R72_23958	1.20698	169.124	741760	(3Z)-Hex-3-en-1-yl 2-methylpropanoate	169.123	170.131	CC\C=C\CCOC(=O)C(C)C	C10H18O2	0.000115636	1		0		0	5
M169_R72_23958	1.20698	169.124	741760	Citronellic acid	169.123	170.131	CC(CCC=C(C)C)CC(O)=O	C10H18O2	0.000115636	1		0		0	5
M169_R72_23958	1.20698	169.124	741760	2-Cyclohexylethyl acetate	169.123	170.131	CC(=O)OCCC1CCCCC1	C10H18O2	0.000115636	1		0		0	5
M169_R75_23901	1.24404	169.087	1188781	Tetrahydrofurfuryl methacrylate	169.087	170.094	CC(=C)C(=O)OCC1CCCO1	C9H14O3	6.31e-05	1		0		0	5
M171_R172_24340	2.87307	170.997	1978402	2-Chloro-5-nitroaniline	170.997	172.004	NC1=CC(=CC=C1Cl)[N+]([O-])=O	C6H5ClN2O2	0.000285372	2	4	0.139426	0	0.139426	5
M171_R172_24340	2.87307	170.997	1978402	4-Chloro-3-nitroaniline	170.997	172.004	NC1=CC(=C(Cl)C=C1)[N+]([O-])=O	C6H5ClN2O2	0.000285372	2	3	0.139426	0	0.139426	5
M171_R172_24340	2.87307	170.997	1978402	2-Chloro-4-nitroaniline	170.997	172.004	NC1=C(Cl)C=C(C=C1)[N+]([O-])=O	C6H5ClN2O2	0.000285372	2	1	0.139426	0	0.139426	5
M171_R274_24583	4.56769	171.103	625978	Butyl 4-oxopentanoate	171.103	172.11	CCCCOC(=O)CCC(C)=O	C9H16O3	0.00013748	1	1	0	0	0	5
M171_R318_24364	5.29546	171.023	555700	Sulfanilamide	171.023	172.031	NC1=CC=C(C=C1)S(N)(=O)=O	C6H8N2O2S	-0.000318794	1	1	0.609808	0	0.609808	5
M171_R319_24572	5.31773	171.103	328589	Butyl 4-oxopentanoate	171.103	172.11	CCCCOC(=O)CCC(C)=O	C9H16O3	0.000112413	1	1	0.627262	0.627262	0.627262	5
M171_R648_24617	10.8054	171.139	230836	Acetaldehyde ethyl cis-3-hexenyl acetal	171.139	172.146	CCOC(C)OCC\C=C\CC	C10H20O2	0.000101072	1	11	0.176401	0.176401	0.176401	5
M171_R648_24617	10.8054	171.139	230836	Pentyl valerate	171.139	172.146	CCCCCOC(=O)CCCC	C10H20O2	0.000101072	1	10	0.176401	0.176401	0.176401	5
M171_R648_24617	10.8054	171.139	230836	Hexyl butyrate	171.139	172.146	CCCCCCOC(=O)CCC	C10H20O2	0.000101072	1	8	0.176401	0.176401	0.176401	5
M171_R648_24617	10.8054	171.139	230836	Hexyl isobutyrate	171.139	172.146	CCCCCCOC(=O)C(C)C	C10H20O2	0.000101072	1	9	0.176401	0.176401	0.176401	5
M171_R648_24617	10.8054	171.139	230836	Octyl acetate	171.139	172.146	CCCCCCCCOC(C)=O	C10H20O2	0.000101072	1	6	0.176401	0.176401	0.176401	5
M171_R648_24617	10.8054	171.139	230836	Decanoic acid	171.139	172.146	CCCCCCCCCC(O)=O	C10H20O2	0.000101072	1	1	0.176401	0.176401	0.176401	5
M171_R648_24617	10.8054	171.139	230836	Ethyl octanoate	171.139	172.146	CCCCCCCC(=O)OCC	C10H20O2	0.000101072	1	5	0.176401	0.176401	0.176401	5
M171_R648_24617	10.8054	171.139	230836	2-Ethylhexyl acetate	171.139	172.146	CCCCC(CC)COC(C)=O	C10H20O2	0.000101072	1	7	0.176401	0.176401	0.176401	5
M171_R648_24617	10.8054	171.139	230836	2-Methylbutyl isovalerate	171.139	172.146	CCC(C)COC(=O)CC(C)C	C10H20O2	0.000101072	1	3	0.176401	0.176401	0.176401	5
M171_R648_24617	10.8054	171.139	230836	7-Hydroxy-3,7-dimethyloctanal	171.139	172.146	CC(CCCC(C)(C)O)CC=O	C10H20O2	0.000101072	1	2	0.176401	0	0.176401	5
M171_R648_24617	10.8054	171.139	230836	3-Methylbutyl 3-methylbutanoate	171.139	172.146	CC(C)CCOC(=O)CC(C)C	C10H20O2	0.000101072	1	4	0.176401	0.176401	0.176401	5
M171_R72_24589	1.19253	171.103	3541163	Butyl 4-oxopentanoate	171.103	172.11	CCCCOC(=O)CCC(C)=O	C9H16O3	0.000178413	1	1	0.521113	0.441177	0.521113	5
M171_R781_24577	13.0121	171.103	792863	Butyl 4-oxopentanoate	171.103	172.11	CCCCOC(=O)CCC(C)=O	C9H16O3	0.00012128	1	1	0.244768	0.244768	0.244768	5
M172_R154_24694	2.57373	172.007	72444	4-Aminobenzenesulfonic acid	172.007	173.015	NC1=CC=C(C=C1)S(O)(=O)=O	C6H7NO3S	0.000103868	2		0		0	5
M172_R182_24693	3.03003	172.007	1316907	4-Aminobenzenesulfonic acid	172.007	173.015	NC1=CC=C(C=C1)S(O)(=O)=O	C6H7NO3S	6.21e-05	2	1	0	0	0	5
M175_R240_25680	3.99279	175.025	107440542	L-Ascorbic acid	175.025	176.032	OCC(O)C1OC(=O)C(O)=C1O	C6H8O6	8.95e-05	1		1		1	5
M175_R240_25680	3.99279	175.025	107440542	Sodium erythorbate (1_1)	175.025	176.032	OCC(O)C1OC(=O)C(O)=C1O	C6H8O6	8.95e-05	1		1		1	5
M175_R240_25680	3.99279	175.025	107440542	Sodium L-ascorbate	175.025	176.032	OCC(O)C1OC(=O)C(O)=C1O	C6H8O6	8.95e-05	1		1		1	5
M175_R272_25689	4.53428	175.025	24736776	L-Ascorbic acid	175.025	176.032	OCC(O)C1OC(=O)C(O)=C1O	C6H8O6	0.000138976	1		1		1	5
M175_R272_25689	4.53428	175.025	24736776	Sodium erythorbate (1_1)	175.025	176.032	OCC(O)C1OC(=O)C(O)=C1O	C6H8O6	0.000138976	1		1		1	5
M175_R272_25689	4.53428	175.025	24736776	Sodium L-ascorbate	175.025	176.032	OCC(O)C1OC(=O)C(O)=C1O	C6H8O6	0.000138976	1		1		1	5
M175_R325_25669	5.41472	175.025	955506	L-Ascorbic acid	175.025	176.032	OCC(O)C1OC(=O)C(O)=C1O	C6H8O6	4.57e-05	2		0		0	5
M175_R325_25669	5.41472	175.025	955506	Sodium erythorbate (1_1)	175.025	176.032	OCC(O)C1OC(=O)C(O)=C1O	C6H8O6	4.57e-05	2		0		0	5
M175_R325_25669	5.41472	175.025	955506	Sodium L-ascorbate	175.025	176.032	OCC(O)C1OC(=O)C(O)=C1O	C6H8O6	4.57e-05	2		0		0	5
M175_R325_25669	5.41472	175.025	955506	D-Glucuronolactone	175.025	176.032	OC1OC2C(O)C(=O)OC2C1O	C6H8O6	4.57e-05	2		0		0	5
M175_R418_25676	6.97297	175.025	1189487	L-Ascorbic acid	175.025	176.032	OCC(O)C1OC(=O)C(O)=C1O	C6H8O6	6.51e-05	2		0		0	5
M175_R418_25676	6.97297	175.025	1189487	Sodium erythorbate (1_1)	175.025	176.032	OCC(O)C1OC(=O)C(O)=C1O	C6H8O6	6.51e-05	2		0		0	5
M175_R418_25676	6.97297	175.025	1189487	Sodium L-ascorbate	175.025	176.032	OCC(O)C1OC(=O)C(O)=C1O	C6H8O6	6.51e-05	2		0		0	5
M175_R418_25676	6.97297	175.025	1189487	D-Glucuronolactone	175.025	176.032	OC1OC2C(O)C(=O)OC2C1O	C6H8O6	6.51e-05	2		0		0	5
M175_R49_25671	0.812261	175.025	177324484	L-Ascorbic acid	175.025	176.032	OCC(O)C1OC(=O)C(O)=C1O	C6H8O6	4.75e-05	1		1		1	5
M175_R49_25671	0.812261	175.025	177324484	Sodium erythorbate (1_1)	175.025	176.032	OCC(O)C1OC(=O)C(O)=C1O	C6H8O6	4.75e-05	1		1		1	5
M175_R49_25671	0.812261	175.025	177324484	Sodium L-ascorbate	175.025	176.032	OCC(O)C1OC(=O)C(O)=C1O	C6H8O6	4.75e-05	1		1		1	5
M175_R72_25665	1.19645	175.025	1858418	L-Ascorbic acid	175.025	176.032	OCC(O)C1OC(=O)C(O)=C1O	C6H8O6	4.15e-05	1		0.456587		0.456587	5
M175_R72_25665	1.19645	175.025	1858418	Sodium erythorbate (1_1)	175.025	176.032	OCC(O)C1OC(=O)C(O)=C1O	C6H8O6	4.15e-05	1		0.456587		0.456587	5
M175_R72_25665	1.19645	175.025	1858418	Sodium L-ascorbate	175.025	176.032	OCC(O)C1OC(=O)C(O)=C1O	C6H8O6	4.15e-05	1		0.456587		0.456587	5
M175_R72_25665	1.19645	175.025	1858418	D-Glucuronolactone	175.025	176.032	OC1OC2C(O)C(=O)OC2C1O	C6H8O6	4.15e-05	1	2	0.456587	0.456587	0.456587	5
M177_R154_26186	2.57196	177.023	709481	Bis(2-carboxyethyl) sulfide	177.023	178.03	OC(=O)CCSCCC(O)=O	C6H10O4S	0.000181152	1		0		0	5
M177_R59_26175	0.987449	177.023	58452374	Bis(2-carboxyethyl) sulfide	177.023	178.03	OC(=O)CCSCCC(O)=O	C6H10O4S	8.61e-05	1	1	1	0.113643	1	5
M177_R92_26182	1.53981	177.023	7171854	Bis(2-carboxyethyl) sulfide	177.023	178.03	OC(=O)CCSCCC(O)=O	C6H10O4S	0.000135252	1	1	0.995423	0.114128	0.995423	5
M178_R106_26371	1.76507	178.055	3474073	Cyclamic acid	178.054	179.062	OS(=O)(=O)NC1CCCCC1	C6H13NO3S	0.000220843						5
M178_R301_26385	5.00987	178.072	766006	Galactosamine hydrochloride	178.072	179.079	NC1C(O)OC(CO)C(O)C1O	C6H13NO5	3.86e-05	1	1	0.182883	0.182883	0.182883	5
M178_R301_26385	5.00987	178.072	766006	Glucosamine hydrochloride	178.072	179.079	NC1C(O)OC(CO)C(O)C1O	C6H13NO5	3.86e-05	1	1	0.182883	0.182883	0.182883	5
M178_R325_26386	5.41422	178.072	1571770	Galactosamine hydrochloride	178.072	179.079	NC1C(O)OC(CO)C(O)C1O	C6H13NO5	6.14e-05	1	1	0.2977	0.282089	0.2977	5
M178_R325_26386	5.41422	178.072	1571770	Glucosamine hydrochloride	178.072	179.079	NC1C(O)OC(CO)C(O)C1O	C6H13NO5	6.14e-05	1	1	0.2977	0.282089	0.2977	5
M179_R275_26715	4.57981	179.108	173524	2-tert-Butyl-4-methoxyphenol	179.108	180.115	COC1=CC=C(O)C(=C1)C(C)(C)C	C11H16O2	5.92e-05	1		0		0	5
M179_R275_26715	4.57981	179.108	173524	2-Phenylpropionaldehyde dimethyl acetal	179.108	180.115	COC(OC)C(C)C1=CC=CC=C1	C11H16O2	5.92e-05	1		0		0	5
M179_R275_26715	4.57981	179.108	173524	Olivetol	179.108	180.115	CCCCCC1=CC(O)=CC(O)=C1	C11H16O2	5.92e-05	1		0		0	5
M179_R349_26714	5.818	179.108	36160	2-tert-Butyl-4-methoxyphenol	179.108	180.115	COC1=CC=C(O)C(=C1)C(C)(C)C	C11H16O2	5.67e-05	1		0		0	5
M179_R349_26714	5.818	179.108	36160	2-Phenylpropionaldehyde dimethyl acetal	179.108	180.115	COC(OC)C(C)C1=CC=CC=C1	C11H16O2	5.67e-05	1		0		0	5
M179_R349_26714	5.818	179.108	36160	Olivetol	179.108	180.115	CCCCCC1=CC(O)=CC(O)=C1	C11H16O2	5.67e-05	1		0		0	5
M179_R76_26702	1.27202	179.083	1504558	Dulcin	179.083	180.09	CCOC1=CC=C(NC(N)=O)C=C1	C9H12N2O2	0.000102078	1		0		0	5
M179_R94_26632	1.57344	179.058	2992970	Theophylline	179.057	180.065	CN1C2=C(NC=N2)C(=O)N(C)C1=O	C7H8N4O2	0.000291528	2		0		0	5
M179_R94_26632	1.57344	179.058	2992970	Theobromine	179.057	180.065	CN1C=NC2=C1C(=O)NC(=O)N2C	C7H8N4O2	0.000291528	2		0		0	5
M179_R94_26632	1.57344	179.058	2992970	1,7-Dimethylxanthine	179.057	180.065	CN1C=NC2=C1C(=O)N(C)C(=O)N2	C7H8N4O2	0.000291528	2		0		0	5
M181_R136_27210	2.27261	181.037	12766690	2,2'-[Ethane-1,2-diylbis(oxy)]diethanethiol	181.036	182.044	SCCOCCOCCS	C6H14O2S2	0.000581764		1		0.225411	0.225411	5
M181_R199_27209	3.31859	181.037	600951	2,2'-[Ethane-1,2-diylbis(oxy)]diethanethiol	181.036	182.044	SCCOCCOCCS	C6H14O2S2	0.000519514						5
M181_R57_27211	0.956587	181.037	8377841	2,2'-[Ethane-1,2-diylbis(oxy)]diethanethiol	181.036	182.044	SCCOCCOCCS	C6H14O2S2	0.000599014		1		0.422283	0.422283	5
M182_R81_27398	1.35593	181.992	2843893	Saccharin	181.992	182.999	O=C1NS(=O)(=O)C2=C1C=CC=C2	C7H5NO3S	0.000172265	1	1	0	0.434918	0.434918	5
M182_R81_27398	1.35593	181.992	2843893	Sodium saccharin hydrate	181.992	182.999	O=C1NS(=O)(=O)C2=C1C=CC=C2	C7H5NO3S	0.000172265	1	1	0	0.434918	0.434918	5
M183_R227_27757	3.77513	183.028	680671	Dibenzothiophene	183.027	184.035	S1C2=C(C=CC=C2)C2=C1C=CC=C2	C12H8S	0.000790696		1		0	0	5
M183_R70_27975	1.15896	183.139	477875	10-Undecenoic acid	183.139	184.146	OC(=O)CCCCCCCCC=C	C11H20O2	7.58e-05	1		0		0	5
M183_R70_27975	1.15896	183.139	477875	Methyl citronellate	183.139	184.146	COC(=O)CC(C)CCC=C(C)C	C11H20O2	7.58e-05	1		0		0	5
M183_R70_27975	1.15896	183.139	477875	5-Heptyldihydro-2(3H)-furanone	183.139	184.146	CCCCCCCC1CCC(=O)O1	C11H20O2	7.58e-05	1		0		0	5
M183_R70_27975	1.15896	183.139	477875	Undecanoic delta-lactone	183.139	184.146	CCCCCCC1CCCC(=O)O1	C11H20O2	7.58e-05	1		0		0	5
M183_R70_27975	1.15896	183.139	477875	Dihydrojasmone lactone	183.139	184.146	CCCCCCC1(C)CCC(=O)O1	C11H20O2	7.58e-05	1		0		0	5
M183_R70_27975	1.15896	183.139	477875	2-Ethylhexyl acrylate	183.139	184.146	CCCCC(CC)COC(=O)C=C	C11H20O2	7.58e-05	1		0		0	5
M183_R70_27975	1.15896	183.139	477875	(3Z)-Hex-3-en-1-yl 3-methylbutanoate	183.139	184.146	CC\C=C\CCOC(=O)CC(C)C	C11H20O2	7.58e-05	1		0		0	5
M183_R70_27975	1.15896	183.139	477875	(Z)-Hex-3-enyl 2-methylbutyrate	183.139	184.146	CC\C=C\CCOC(=O)C(C)CC	C11H20O2	7.58e-05	1		0		0	5
M183_R70_27975	1.15896	183.139	477875	3,7-Dimethyloct-6-en-1-yl formate	183.139	184.146	CC(CCOC=O)CCC=C(C)C	C11H20O2	7.58e-05	1		0		0	5
M185_R111_28324	1.84825	185.044	4247138	Diphenyl sulfide	185.043	186.05	S(C1=CC=CC=C1)C1=CC=CC=C1	C12H10S	0.000746882	2	1	0	0	0	5
M185_R159_28327	2.6549	185.046	847459	Endothal	185.046	186.053	OC(=O)C1C2CCC(O2)C1C(O)=O	C8H10O5	5.18e-05	1	1	0.601087	0.497757	0.601087	5
M185_R48_28291	0.795607	184.986	1576954	O,O-Diethyl dithiophosphate	184.987	185.994	CCOP(S)(=S)OCC	C4H11O2PS2	-0.000743437		1		0	0	5
M185_R67_28432	1.11248	185.082	3764910	1,3-Divinyl-1,1,3,3-tetramethyl disiloxane	185.082	186.09	C[Si](C)(O[Si](C)(C)C=C)C=C	C8H18OSi2	-0.000306804		1		0	0	5
M185_R718_28539	11.9749	185.155	430997	7-Methoxy-3,7-dimethyloctanal	185.155	186.162	COC(C)(C)CCCC(C)CC=O	C11H22O2	5.32e-05	1	11	0.448271	0	0.448271	5
M185_R718_28539	11.9749	185.155	430997	Pentyl hexanoate	185.155	186.162	CCCCCOC(=O)CCCCC	C11H22O2	5.32e-05	1	8	0.448271	0.41538	0.448271	5
M185_R718_28539	11.9749	185.155	430997	Hexyl 2-methylbutanoate	185.155	186.162	CCCCCCOC(=O)C(C)CC	C11H22O2	5.32e-05	1	9	0.448271	0.41538	0.448271	5
M185_R718_28539	11.9749	185.155	430997	Heptyl butanoate	185.155	186.162	CCCCCCCOC(=O)CCC	C11H22O2	5.32e-05	1	3	0.448271	0.41538	0.448271	5
M185_R718_28539	11.9749	185.155	430997	Methyl decanoate	185.155	186.162	CCCCCCCCCC(=O)OC	C11H22O2	5.32e-05	1	2	0.448271	0.448271	0.448271	5
M185_R718_28539	11.9749	185.155	430997	Ethyl nonanoate	185.155	186.162	CCCCCCCCC(=O)OCC	C11H22O2	5.32e-05	1	5	0.448271	0.448271	0.448271	5
M185_R718_28539	11.9749	185.155	430997	2-Ethylhexyl glycidyl ether	185.155	186.162	CCCCC(CC)COCC1CO1	C11H22O2	5.32e-05	1	6	0.448271	0.41538	0.448271	5
M185_R718_28539	11.9749	185.155	430997	3,5,5-Trimethylhexyl acetate	185.155	186.162	CC(CCOC(C)=O)CC(C)(C)C	C11H22O2	5.32e-05	1	4	0.448271	0	0.448271	5
M186_R210_28602	3.50154	186.055	215781	Deethylatrazine	186.055	187.062	CC(C)NC1=NC(Cl)=NC(N)=N1	C6H10ClN5	-9.09e-05	2	1	0	0	0	5
M186_R335_28621	5.58413	186.056	7632601	Deethylatrazine	186.055	187.062	CC(C)NC1=NC(Cl)=NC(N)=N1	C6H10ClN5	0.000962452						5
M186_R90_28620	1.50173	186.056	17845408	Deethylatrazine	186.055	187.062	CC(C)NC1=NC(Cl)=NC(N)=N1	C6H10ClN5	0.000956702		1		0	0	5
M187_R131_29079	2.17566	187.061	9122416	Dimethyl acetylsuccinate	187.061	188.068	COC(=O)CC(C(C)=O)C(=O)OC	C8H12O5	0.000209301	1	1	0.24004	0.24004	0.24004	5
M187_R290_29054	4.83207	187.061	825381	Dimethyl acetylsuccinate	187.061	188.068	COC(=O)CC(C(C)=O)C(=O)OC	C8H12O5	5.65e-05	2		0		0	5
M187_R53_29109	0.88036	187.072	2532207	1,3-Dimethylol-5,5-dimethylhydantoin	187.072	188.08	CC1(C)N(CO)C(=O)N(CO)C1=O	C7H12N2O4	4.94e-05	1	1	0.296199	0.535624	0.566152	5
M187_R57_29059	0.949123	187.061	1404397	Dimethyl acetylsuccinate	187.061	188.068	COC(=O)CC(C(C)=O)C(=O)OC	C8H12O5	9.64e-05	1	1	0	0	0	5
M187_R74_29031	1.22647	187.052	5504162	1,3-Bis(isocyanatomethyl)benzene	187.051	188.059	O=C=NCC1=CC(CN=C=O)=CC=C1	C10H8N2O2	0.000541956		1		0	0	5
M189_R144_29676	2.40009	189.017	2190985	3-(Trifluoromethyl)benzoic acid	189.017	190.024	OC(=O)C1=CC(=CC=C1)C(F)(F)F	C8H5F3O2	0.000166142		1		0.464526	0.464526	5
M190_R288_29951	4.79342	190.036	3527278	Nitrilotriacetic acid	190.036	191.043	OC(=O)CN(CC(O)=O)CC(O)=O	C6H9NO6	0.000189111	1	1	0.954023	0.530454	0.954023	5
M190_R49_29949	0.813553	190.036	5470884	Nitrilotriacetic acid	190.036	191.043	OC(=O)CN(CC(O)=O)CC(O)=O	C6H9NO6	0.000161444	1	1	0.995371	0	0.995371	5
M192_R381_30618	6.35491	192.067	429434	4-Acetylaminophenylacetic acid	192.067	193.074	CC(=O)NC1=CC=C(CC(O)=O)C=C1	C10H11NO3	0.00023374	1		0		0	5
M193_R74_30958	1.24077	193.098	1443159	1,3-Bis(isocyanatomethyl)cyclohexane	193.098	194.106	O=C=NCC1CCCC(CN=C=O)C1	C10H14N2O2	4.93e-05	1		0		0	5
M194_R147_31065	2.44324	194.046	947899	Benzadox	194.046	195.053	OC(=O)CONC(=O)C1=CC=CC=C1	C9H9NO4	2.97e-05	1	3	0.467896	0.467896	0.467896	5
M194_R147_31065	2.44324	194.046	947899	5-Ethyl-2,3-pyridinedicarboxylic acid	194.046	195.053	CCC1=CC(C(O)=O)=C(N=C1)C(O)=O	C9H9NO4	2.97e-05	1	1	0.467896	0.460275	0.473687	5
M195_R196_31412	3.27347	195.066	1690481	2',4',5'-Trihydroxybutyrophenone	195.066	196.074	CCCC(=O)C1=CC(O)=C(O)C=C1O	C10H12O4	3.26e-05	1	5	0.646265	0.287588	0.646265	5
M195_R196_31412	3.27347	195.066	1690481	Methyl 2,4-dihydroxy-3,6-dimethylbenzoate	195.066	196.074	COC(=O)C1=C(O)C(C)=C(O)C=C1C	C10H12O4	3.26e-05	1	2	0.646265	0.287588	0.646265	5
M195_R196_31412	3.27347	195.066	1690481	Maltol isobutyrate	195.066	196.074	CC(C)C(=O)OC1=C(C)OC=CC1=O	C10H12O4	3.26e-05	1	7	0.646265	0.279034	0.646265	5
M195_R196_31412	3.27347	195.066	1690481	Diprop-2-en-1-yl (2Z)-but-2-enedioate	195.066	196.074	C=CCOC(=O)\C=C/C(=O)OCC=C	C10H12O4	3.26e-05	1	4	0.646265	0.234227	0.646265	5
M196_R140_31649	2.32946	196.062	259540	L-Dopa	196.062	197.069	NC(CC1=CC(O)=C(O)C=C1)C(O)=O	C9H11NO4	5.96e-05	1		0		0	5
M196_R67_31647	1.11133	196.062	906952	L-Dopa	196.062	197.069	NC(CC1=CC(O)=C(O)C=C1)C(O)=O	C9H11NO4	3.81e-05	1		0		0	5
M196_R79_31693	1.31042	196.073	19161025	HC Red 3	196.073	197.08	NC1=CC(=C(NCCO)C=C1)[N+]([O-])=O	C8H11N3O3	0.00010974	1	1	0.918478	0.142979	0.918478	5
M196_R95_31643	1.58197	196.062	390461	L-Dopa	196.062	197.069	NC(CC1=CC(O)=C(O)C=C1)C(O)=O	C9H11NO4	8.87e-06	1		0		0	5
M197_R165_32001	2.75249	197.082	335549	2,2'-[Benzene-1,3-diylbis(oxy)]diethanol	197.082	198.089	OCCOC1=CC(OCCO)=CC=C1	C10H14O4	0.000157324	1	5	0.500097	0.327037	0.543717	5
M197_R165_32001	2.75249	197.082	335549	Guaifenesin	197.082	198.089	COC1=CC=CC=C1OCC(O)CO	C10H14O4	0.000157324	1	1	0.500097	0.247835	0.500097	5
M197_R165_32001	2.75249	197.082	335549	1,3-Butylene diacrylate	197.082	198.089	CC(CCOC(=O)C=C)OC(=O)C=C	C10H14O4	0.000157324	1	7	0.500097	0.247835	0.500097	5
M197_R165_32001	2.75249	197.082	335549	Ethylene glycol dimethacrylate	197.082	198.089	CC(=C)C(=O)OCCOC(=O)C(C)=C	C10H14O4	0.000157324	1	2	0.500097	0	0.500097	5
M197_R165_32001	2.75249	197.082	335549	1,4-Butanediol diacrylate	197.082	198.089	C=CC(=O)OCCCCOC(=O)C=C	C10H14O4	0.000157324	1	4	0.500097	0.247835	0.500097	5
M197_R77_31998	1.28829	197.082	36484372	2,2'-[Benzene-1,3-diylbis(oxy)]diethanol	197.082	198.089	OCCOC1=CC(OCCO)=CC=C1	C10H14O4	8.6e-05	1	5	0.982301	0.209834	0.982301	5
M197_R77_31998	1.28829	197.082	36484372	Guaifenesin	197.082	198.089	COC1=CC=CC=C1OCC(O)CO	C10H14O4	8.6e-05	1	1	0.982301	0.209834	0.982301	5
M197_R77_31998	1.28829	197.082	36484372	1,3-Butylene diacrylate	197.082	198.089	CC(CCOC(=O)C=C)OC(=O)C=C	C10H14O4	8.6e-05	1	7	0.982301	0.196697	0.982301	5
M197_R77_31998	1.28829	197.082	36484372	Ethylene glycol dimethacrylate	197.082	198.089	CC(=C)C(=O)OCCOC(=O)C(C)=C	C10H14O4	8.6e-05	1	2	0.982301	0.196697	0.982301	5
M197_R77_31998	1.28829	197.082	36484372	1,4-Butanediol diacrylate	197.082	198.089	C=CC(=O)OCCCCOC(=O)C=C	C10H14O4	8.6e-05	1	4	0.982301	0.196697	0.982301	5
M198_R242_32175	4.03648	198.072	450309	Metribuzin-DA	198.071	199.078	CSC1=NN=C(C(=O)N1)C(C)(C)C	C8H13N3OS	0.000964666		1		0	0	5
M199_R223_32514	3.71091	199.087	386427	4,4'-Oxydianiline	199.088	200.095	NC1=CC=C(OC2=CC=C(N)C=C2)C=C1	C12H12N2O	-0.000657352	1	1	0.471587	0	0.471587	5
M199_R340_32358	5.66964	198.992	58561	2-Chloro-4-nitrobenzamide	198.992	199.999	NC(=O)C1=C(Cl)C=C(C=C1)[N+]([O-])=O	C7H5ClN2O3	0.000189752	2	1	0.661126	0	0.661126	5
M200_R374_32726	6.2408	200.072	621725	Simazine	200.071	201.078	CCNC1=NC(NCC)=NC(Cl)=N1	C7H12ClN5	0.000892138		2		0	0	5
M202_R224_33189	3.73677	202.051	471661	Indole-3-pyruvic acid	202.051	203.058	OC(=O)C(=O)CC1=CNC2=C1C=CC=C2	C11H9NO3	0.000319304	2		0		0	5
M202_R71_33252	1.18218	202.109	2450459	N,O-bis(Trimethylsilyl)acetamide	202.109	203.116	CC(O[Si](C)(C)C)=N[Si](C)(C)C	C8H21NOSi2	-0.000177067		1		0	0	5
M204_R112_33699	1.87202	204.088	2504228	Sodium dibutylcarbamodithioate	204.089	205.096	CCCCN(CCCC)C(S)=S	C9H19NS2	-0.000841156		1		0	0	5
M204_R154_33703	2.56388	204.088	3446660	Sodium dibutylcarbamodithioate	204.089	205.096	CCCCN(CCCC)C(S)=S	C9H19NS2	-0.000831489		1		0	0	5
M204_R286_33689	4.77097	204.088	684237	Sodium dibutylcarbamodithioate	204.089	205.096	CCCCN(CCCC)C(S)=S	C9H19NS2	-0.000951406						5
M205_R324_33880	5.40498	205.072	682447	(-)-Diethyl-D-tartrate	205.072	206.079	CCOC(=O)C(O)C(O)C(=O)OCC	C8H14O6	9.08e-05	1	1	0.989	0.346967	0.989	5
M205_R324_33880	5.40498	205.072	682447	Diethyl L-tartrate	205.072	206.079	CCOC(=O)C(O)C(O)C(=O)OCC	C8H14O6	9.08e-05	1	1	0.989	0.346967	0.989	5
M205_R48_33848	0.799245	205.035	11414190	alpha-Lipoic acid	205.036	206.044	OC(=O)CCCCC1CCSS1	C8H14O2S2	-0.000802093		1		0.356742	0.356742	5
M205_R53_33902	0.875871	205.072	2903913	(-)-Diethyl-D-tartrate	205.072	206.079	CCOC(=O)C(O)C(O)C(=O)OCC	C8H14O6	0.000439284	1	1	0.981485	0.369587	0.981485	5
M205_R53_33902	0.875871	205.072	2903913	Diethyl L-tartrate	205.072	206.079	CCOC(=O)C(O)C(O)C(=O)OCC	C8H14O6	0.000439284	1	1	0.981485	0.369587	0.981485	5
M205_R750_34007	12.4934	205.16	1294290	alpha-Isomethylionone	205.16	206.167	CC(=O)C(\C)=C/C1C(C)=CCCC1(C)C	C14H22O	1.35e-05	1	4	0.172032	0.172032	0.172032	5
M206_R106_34067	1.76507	206.082	1156809	N-(4-Methoxyphenyl)-3-oxobutanamide	206.082	207.09	COC1=CC=C(NC(=O)CC(C)=O)C=C1	C11H13NO3	5.51e-06	1	3	0.559799	0.040265	0.559799	5
M206_R106_34067	1.76507	206.082	1156809	N-(2-Methoxyphenyl)-3-oxobutanamide	206.082	207.09	COC1=C(NC(=O)CC(C)=O)C=CC=C1	C11H13NO3	5.51e-06	1	2	0.559799	0.040265	0.559799	5
M206_R209_34072	3.48716	206.082	793553	N-(4-Methoxyphenyl)-3-oxobutanamide	206.082	207.09	COC1=CC=C(NC(=O)CC(C)=O)C=C1	C11H13NO3	3.27e-05	1		0		0	5
M206_R209_34072	3.48716	206.082	793553	N-(2-Methoxyphenyl)-3-oxobutanamide	206.082	207.09	COC1=C(NC(=O)CC(C)=O)C=CC=C1	C11H13NO3	3.27e-05	1		0		0	5
M206_R71_34060	1.18197	206.082	203970	N-(4-Methoxyphenyl)-3-oxobutanamide	206.082	207.09	COC1=CC=C(NC(=O)CC(C)=O)C=C1	C11H13NO3	-7.53e-05	1		0		0	5
M206_R71_34060	1.18197	206.082	203970	N-(2-Methoxyphenyl)-3-oxobutanamide	206.082	207.09	COC1=C(NC(=O)CC(C)=O)C=CC=C1	C11H13NO3	-7.53e-05	1		0		0	5
M209_R190_34643	3.17472	209.009	842431	1,2,4-Benzenetricarboxylic acid	209.009	210.016	OC(=O)C1=CC(C(O)=O)=C(C=C1)C(O)=O	C9H6O6	0.000122873	2	2	0.183409	0.184614	0.260233	5
M209_R72_34824	1.20016	209.118	1379109	2-Octen-1-ylsuccinic anhydride	209.118	210.126	CCCCC\C=C/CC1CC(=O)OC1=O	C12H18O3	0.000169516	1	3	0.184229	0.168126	0.184229	5
M210_R182_34993	3.02527	210.088	1664441	2',3'-Dideoxycytidine	210.088	211.096	NC1=NC(=O)N(C=C1)C1CCC(CO)O1	C9H13N3O3	6.34e-05	1	1	0.647934	0.647934	0.647934	5
M210_R210_34964	3.49714	210.077	189090	Methyldopa sesquihydrate	210.077	211.084	CC(N)(CC1=CC(O)=C(O)C=C1)C(O)=O	C10H13NO4	8.52e-05	1		0		0	5
M210_R57_35000	0.958289	210.089	2514165	2',3'-Dideoxycytidine	210.088	211.096	NC1=NC(=O)N(C=C1)C1CCC(CO)O1	C9H13N3O3	9.53e-05	1		0		0	5
M211_R127_35138	2.12495	211.059	564051	4,6-Dimethyldibenzothiophene	211.059	212.066	CC1=CC2=C(SC3=CC=CC(C)=C23)C=C1	C14H12S	0.000151068	2		0		0	5
M211_R194_35139	3.2356	211.06	1261927	Propyl gallate	211.061	212.068	CCCOC(=O)C1=CC(O)=C(O)C(O)=C1	C10H12O5	-0.000705032		1		0.270311	0.270311	5
M211_R194_35139	3.2356	211.06	1261927	Prohexadione-calcium	211.061	212.068	CCC(O)=C1C(=O)CC(CC1=O)C(O)=O	C10H12O5	-0.000705032						5
M211_R742_35299	12.3693	211.17	295537	(2E,6Z)-1,1-diethoxynona-2,6-diene	211.17	212.178	CCOC(OCC)\C=C\CC\C=C\CC	C13H24O2	1.18e-05	1	5	0	0	0	5
M211_R742_35299	12.3693	211.17	295537	Ethyl undec-10-enoate	211.17	212.178	CCOC(=O)CCCCCCCCC=C	C13H24O2	1.18e-05	1	1	0	0	0	5
M211_R742_35299	12.3693	211.17	295537	Decyl prop-2-enoate	211.17	212.178	CCCCCCCCCCOC(=O)C=C	C13H24O2	1.18e-05	1	4	0	0	0	5
M211_R742_35299	12.3693	211.17	295537	2-(2-Methylbutan-2-yl)cyclohexyl acetate	211.17	212.178	CCC(C)(C)C1CCCCC1OC(C)=O	C13H24O2	1.18e-05	1	2	0	0	0	5
M211_R742_35299	12.3693	211.17	295537	Citronellyl propionate	211.17	212.178	CCC(=O)OCCC(C)CCC=C(C)C	C13H24O2	1.18e-05	1	3	0	0	0	5
M211_R91_35151	1.5144	211.061	4326199	Prohexadione-calcium	211.061	212.068	CCC(O)=C1C(=O)CC(CC1=O)C(O)=O	C10H12O5	0.000103968	1		0.983124		0.983124	5
M213_R111_35558	1.85633	213.077	154031	2-[Methacryloyloxy]ethyl acetoacetate	213.077	214.084	CC(=O)CC(=O)OCCOC(=O)C(C)=C	C10H14O5	0.000198654	1	2	0	0	0	5
M213_R295_35429	4.90963	212.892	575828	1,4-Dibromobutane	212.892	213.899	BrCCCCBr	C4H8Br2	-0.000426671	5	1	0	0	0	5
M213_R67_35718	1.11781	213.15	2817813	2,2-Bis[(prop-2-en-1-yloxy)methyl]butan-1-ol	213.15	214.157	CCC(CO)(COCC=C)COCC=C	C12H22O3	0.000114221	1		0		0	5
M213_R73_35723	1.21989	213.15	3008863	2,2-Bis[(prop-2-en-1-yloxy)methyl]butan-1-ol	213.15	214.157	CCC(CO)(COCC=C)COCC=C	C12H22O3	0.000159138	1		0		0	5
M214_R153_35809	2.54525	214.083	4090914	FR900409	214.083	215.091	CC\C(=C/C(N=O)C(N)=O)C(C)[N+]([O-])=O	C8H13N3O4	5.86e-05	1	1	0.226505	0	0.226505	5
M214_R164_35800	2.72791	214.064	671179	2,2'-(3-Chlorophenylimino)diethanol	214.064	215.071	OCCN(CCO)C1=CC(Cl)=CC=C1	C10H14ClNO2	-0.000495249						5
M215_R140_35895	2.32544	215.015	281918	Sodium 3-(trihydroxysilyl)propyl methylphosphonate	215.015	216.022	CP(O)(=O)OCCC[Si](O)(O)O	C4H13O6PSi	0.000480756						5
M215_R73_36088	1.21499	215.129	3980477	Undecanedioic acid	215.129	216.136	OC(=O)CCCCCCCCCC(O)=O	C11H20O4	7.12e-05	1		0		0	5
M215_R73_36088	1.21499	215.129	3980477	Dimethyl nonanedioate	215.129	216.136	COC(=O)CCCCCCCC(=O)OC	C11H20O4	7.12e-05	1		0		0	5
M215_R73_36088	1.21499	215.129	3980477	1-Butoxy-1-oxopropan-2-yl butanoate	215.129	216.136	CCCCOC(=O)C(C)OC(=O)CCC	C11H20O4	7.12e-05	1		0		0	5
M215_R73_36088	1.21499	215.129	3980477	Neopentyl glycol diglycidyl ether	215.129	216.136	CC(C)(COCC1CO1)COCC1CO1	C11H20O4	7.12e-05	1		0		0	5
M217_R149_36370	2.47585	217.033	1282614	Diphenylsulfone	217.033	218.04	O=S(=O)(C1=CC=CC=C1)C1=CC=CC=C1	C12H10O2S	0.000223559	1		0		0	5
M217_R184_36417	3.0622	217.072	785760	Triacetin	217.072	218.079	CC(=O)OCC(COC(C)=O)OC(C)=O	C9H14O6	-7.72e-06	1	1	0.861354	0.575554	0.861354	5
M217_R220_36457	3.66451	217.108	1647045	Di-tert-butyl dicarbonate	217.108	218.115	CC(C)(C)OC(=O)OC(=O)OC(C)(C)C	C10H18O5	6.58e-05	1	1	0.879174	0.0730447	0.879174	5
M217_R319_36462	5.31282	217.108	137906	Di-tert-butyl dicarbonate	217.108	218.115	CC(C)(C)OC(=O)OC(=O)OC(C)(C)C	C10H18O5	9.7e-05	1	1	0.927019	0	0.927019	5
M217_R353_36477	5.8832	217.108	269820	Di-tert-butyl dicarbonate	217.108	218.115	CC(C)(C)OC(=O)OC(=O)OC(C)(C)C	C10H18O5	0.000186526	1	1	0	0	0	5
M217_R60_36465	1.00747	217.108	15113885	Di-tert-butyl dicarbonate	217.108	218.115	CC(C)(C)OC(=O)OC(=O)OC(C)(C)C	C10H18O5	0.000110776	1	1	0.828336	0	0.828336	5
M220_R222_36989	3.7039	220.098	150319	Carbofuran	220.098	221.105	CNC(=O)OC1=CC=CC2=C1OC(C)(C)C2	C12H15NO3	1.19e-05	1		0		0	5
M220_R222_36989	3.7039	220.098	150319	N-(4-Ethoxyphenyl)-3-oxobutanamide	220.098	221.105	CCOC1=CC=C(NC(=O)CC(C)=O)C=C1	C12H15NO3	1.19e-05	1		0		0	5
M220_R222_36989	3.7039	220.098	150319	Metaxalone	220.098	221.105	CC1=CC(OCC2CNC(=O)O2)=CC(C)=C1	C12H15NO3	1.19e-05	1		0		0	5
M220_R259_36922	4.31921	220.029	613126	Chloridazon	220.028	221.036	NC1=C(Cl)C(=O)N(N=C1)C1=CC=CC=C1	C10H8ClN3O	0.000222396	4		0		0	5
M220_R288_36923	4.7996	220.029	438688	Chloridazon	220.028	221.036	NC1=C(Cl)C(=O)N(N=C1)C1=CC=CC=C1	C10H8ClN3O	0.000237146	3		0		0	5
M221_R150_37059	2.49561	221.049	443860	Trithioacetone	221.05	222.057	CC1(C)SC(C)(C)SC(C)(C)S1	C9H18S3	-0.000698874						5
M221_R150_37059	2.49561	221.049	443860	Hexamethylcyclotrisiloxane	221.049	222.056	C[Si]1(C)O[Si](C)(C)O[Si](C)(C)O1	C6H18O3Si3	-9.32e-06						5
M221_R268_37063	4.4728	221.06	182553	2-Methylanthraquinone	221.061	222.068	CC1=CC2=C(C=C1)C(=O)C1=CC=CC=C1C2=O	C15H10O2	-0.000495441	2		0		0	5
M221_R268_37063	4.4728	221.06	182553	Flavone	221.061	222.068	O=C1C=C(OC2=CC=CC=C12)C1=CC=CC=C1	C15H10O2	-0.000495441	2		0		0	5
M221_R268_37063	4.4728	221.06	182553	Acetamiprid	221.06	222.067	CN(CC1=CN=C(Cl)C=C1)C(\C)=N\C#N	C10H11ClN4	0.000360087	3		0		0	5
M221_R379_37062	6.3237	221.06	1337206	Flavone	221.061	222.067	O=C1C=C(OC2=CC=CC=C12)C1=CC=CC=C1	C15H10O2	-0.000562858		1		0	0	5
M221_R379_37062	6.3237	221.06	1337206	Acetamiprid	221.06	222.067	CN(CC1=CN=C(Cl)C=C1)C(\C)=N\C#N	C10H11ClN4	0.00029267	3		0		0	5
M221_R400_37084	6.66406	221.074	733098	1-(4-Chlorophenyl)-4,4-dimethylpent-1-en-3-one	221.074	222.081	CC(C)(C)C(=O)\C=C/C1=CC=C(Cl)C=C1	C13H15ClO	0.000532339						5
M222_R343_37253	5.71176	222.114	1869963	3-Hydroxy-4-butyrophenetidide	222.114	223.121	CCOC1=CC=C(NC(=O)CC(C)O)C=C1	C12H17NO3	8.33e-05	1	3	0.981342	0.0500671	0.981342	5
M222_R71_37191	1.18475	222.077	1715133	Bendiocarb	222.077	223.084	CNC(=O)OC1=CC=CC2=C1OC(C)(C)O2	C11H13NO4	-2.02e-05	1		0		0	5
M222_R71_37191	1.18475	222.077	1715133	Dioxacarb	222.077	223.084	CNC(=O)OC1=C(C=CC=C1)C1OCCO1	C11H13NO4	-2.02e-05	1		0		0	5
M223_R73_37441	1.2203	223.098	1720925	2-Hydroxy-1-[4-(2-hydroxyethoxy)phenyl]-2-methylpropan-1-one	223.098	224.105	CC(C)(O)C(=O)C1=CC=C(OCCO)C=C1	C12H16O4	-6.92e-05	1		0		0	5
M225_R317_37796	5.27656	225.113	2434810	1,3-Butyleneglycol dimethacrylate	225.113	226.121	CC(CCOC(=O)C(C)=C)OC(=O)C(C)=C	C12H18O4	6.44e-05	1	3	0.993836	0.0530133	0.995249	5
M225_R317_37796	5.27656	225.113	2434810	Butane-1,4-diyl bis(2-methylprop-2-enoate)	225.113	226.121	CC(=C)C(=O)OCCCCOC(=O)C(C)=C	C12H18O4	6.44e-05	1	2	0.993836	0.0530133	0.995249	5
M225_R317_37796	5.27656	225.113	2434810	1,6-Hexanediol diacrylate	225.113	226.121	C=CC(=O)OCCCCCCOC(=O)C=C	C12H18O4	6.44e-05	1	1	0.993836	0.062892	0.993836	5
M226_R483_37960	8.0565	226.112	1544726	Ametryn	226.113	227.12	CCNC1=NC(SC)=NC(NC(C)C)=N1	C9H17N5S	-0.000953092						5
M227_R265_38228	4.42212	227.129	1013774	Dibutyl (2E)-but-2-enedioate	227.129	228.136	CCCCOC(=O)\C=C/C(=O)OCCCC	C12H20O4	0.000112732	1	1	0	0	0	5
M228_R102_38293	1.7008	228.01	1336832	Clonidine hydrochloride	228.01	229.017	ClC1=CC=CC(Cl)=C1N=C1NCCN1	C9H9Cl2N3	-0.000150696	6	1	0	0.0919143	0.0919143	5
M228_R295_38284	4.91557	227.992	396188	Dimethoate	227.992	229	CNC(=O)CSP(=S)(OC)OC	C5H12NO3PS2	-0.000636089						5
M229_R312_38642	5.19555	229.145	4637268	Dipropyl hexanedioate	229.145	230.152	CCCOC(=O)CCCCC(=O)OCCC	C12H22O4	-2.84e-05	1	5	0.508035	0.393714	0.508035	5
M229_R312_38642	5.19555	229.145	4637268	Dibutyl butanedioate	229.145	230.152	CCCCOC(=O)CCC(=O)OCCCC	C12H22O4	-2.84e-05	1	3	0.508035	0.405602	0.508035	5
M229_R312_38642	5.19555	229.145	4637268	Diisobutyl succinate	229.145	230.152	CC(C)COC(=O)CCC(=O)OCC(C)C	C12H22O4	-2.84e-05	1	6	0.508035	0.405602	0.508035	5
M229_R71_38595	1.17626	229.108	2876511	Dicyclohexyl disulfide	229.109	230.116	C1CCC(CC1)SSC1CCCCC1	C12H22S2	-0.000727919		1		0	0	5
M231_R291_38855	4.84683	231.009	1018782	Diuron	231.01	232.017	CN(C)C(=O)NC1=CC(Cl)=C(Cl)C=C1	C9H10Cl2N2O	-0.000783848						5
M231_R311_38869	5.18439	231.033	1023643	Ethenylsilanetriyl triacetate	231.033	232.04	CC(=O)O[Si](OC(C)=O)(OC(C)=O)C=C	C8H12O6Si	0.000264568		1		0	0	5
M231_R360_38872	6.0065	231.033	14745236	Ethenylsilanetriyl triacetate	231.033	232.04	CC(=O)O[Si](OC(C)=O)(OC(C)=O)C=C	C8H12O6Si	0.000287151						5
M231_R64_38871	1.07091	231.033	3026643	Ethenylsilanetriyl triacetate	231.033	232.04	CC(=O)O[Si](OC(C)=O)(OC(C)=O)C=C	C8H12O6Si	0.000284068		1		0	0	5
M233_R128_39163	2.13079	233.103	860489	Triethylene glycol diacetate	233.103	234.11	CC(=O)OCCOCCOCCOC(C)=O	C10H18O6	4.17e-05	1	1	0.861916	0	0.861916	5
M233_R61_39162	1.01732	233.103	856116	Triethylene glycol diacetate	233.103	234.11	CC(=O)OCCOCCOCCOC(C)=O	C10H18O6	2.17e-05	3		0		0	5
M235_R217_39477	3.61021	235.101	472519	Trimethoxy[3-(oxiran-2-ylmethoxy)propyl]silane	235.101	236.108	CO[Si](CCCOCC1CO1)(OC)OC	C9H20O5Si	0.000247682						5
M235_R217_39477	3.61021	235.101	472519	Octamethyltrisiloxane	235.101	236.108	C[Si](C)(C)O[Si](C)(C)O[Si](C)(C)C	C8H24O2Si3	-0.000161646						5
M235_R297_39479	4.94676	235.108	2300771	Carbetamide	235.109	236.116	CCNC(=O)C(C)OC(=O)NC1=CC=CC=C1	C12H16N2O3	-0.000675587		2		0.376291	0.376291	5
M235_R322_39441	5.36502	235.057	384975	4,4'-Dithiodimorpholine	235.058	236.065	C1CN(CCO1)SSN1CCOCC1	C8H16N2O2S2	-0.000921633		1		0	0	5
M235_R66_39480	1.10295	235.108	699677	Carbetamide	235.109	236.116	CCNC(=O)C(C)OC(=O)NC1=CC=CC=C1	C12H16N2O3	-0.00059692	2		0		0	5
M236_R122_39571	2.03263	236.093	569215	N-(2,5-Dimethoxyphenyl)-3-oxobutanamide	236.093	237.1	COC1=CC=C(OC)C(NC(=O)CC(C)=O)=C1	C12H15NO4	5.49e-06	1		0		0	5
M236_R71_39573	1.19077	236.093	2805479	N-(2,5-Dimethoxyphenyl)-3-oxobutanamide	236.093	237.1	COC1=CC=C(OC)C(NC(=O)CC(C)=O)=C1	C12H15NO4	6.75e-05	1		0		0	5
M237_R64_39659	1.06092	237.099	575412	3-(Triethoxysilyl)propane-1-thiol	237.099	238.106	CCO[Si](CCCS)(OCC)OCC	C9H22O3SSi	0.000617025						5
M239_R216_40068	3.59456	239.129	746018	2,2-Dimethylpropane-1,3-diyl bis(2-methylprop-2-enoate)	239.129	240.136	CC(=C)C(=O)OCC(C)(C)COC(=O)C(C)=C	C13H20O4	7.03e-05	1		0		0	5
M239_R266_39870	4.43532	239.011	1172635	Ethyl 2-amino-4-(trifluoromethyl)-1,3-thiazole-5-carboxylate	239.011	240.018	CCOC(=O)C1=C(N=C(N)S1)C(F)(F)F	C7H7F3N2O2S	-0.000146422		1		0.237253	0.237253	5
M239_R293_39897	4.87699	239.034	1777676	1,4-Dihydroxyanthracene-9,10-dione	239.035	240.042	OC1=CC=C(O)C2=C1C(=O)C1=C(C=CC=C1)C2=O	C14H8O4	-0.000592784		3		0	0	5
M239_R408_40062	6.797	239.129	386136	2,2-Dimethylpropane-1,3-diyl bis(2-methylprop-2-enoate)	239.129	240.136	CC(=C)C(=O)OCC(C)(C)COC(=O)C(C)=C	C13H20O4	-1.23e-05	1		0		0	5
M239_R557_40048	9.28146	239.115	286487	Dimetilan	239.115	240.122	CN(C)C(=O)OC1=NN(C(=O)N(C)C)C(C)=C1	C10H16N4O3	7.77e-05	1	1	0.163973	0.163973	0.163973	5
M239_R68_40071	1.14162	239.129	1950219	2,2-Dimethylpropane-1,3-diyl bis(2-methylprop-2-enoate)	239.129	240.136	CC(=C)C(=O)OCC(C)(C)COC(=O)C(C)=C	C13H20O4	0.000107832	1	1	0.931591	0.175557	0.931591	5
M241_R267_40292	4.44419	241.108	449994	Di(ethylene glycol) dimethacrylate	241.108	242.115	CC(=C)C(=O)OCCOCCOC(=O)C(C)=C	C12H18O5	0.000131776	2		0		0	5
M241_R71_40325	1.19128	241.12	1714702	Triphenylborane	241.119	242.127	C1=CC=C(C=C1)B(C1=CC=CC=C1)C1=CC=CC=C1	C18H15B	0.000118144		1		0	0	5
M243_R249_40624	4.14388	243.066	398849	2,2'-Dihydroxy-4-methoxybenzophenone	243.066	244.074	COC1=CC=C(C(=O)C2=C(O)C=CC=C2)C(O)=C1	C14H12O4	-0.000116412	1	1	0.150417	0	0.150417	5
M243_R249_40624	4.14388	243.066	398849	Dimethyl 2,6-naphthalenedicarboxylate	243.066	244.074	COC(=O)C1=CC2=C(C=C1)C=C(C=C2)C(=O)OC	C14H12O4	-0.000116412	1	2	0.150417	0.111632	0.150417	5
M243_R459_40700	7.6455	243.16	916845	Tridecanedioic acid	243.16	244.167	OC(=O)CCCCCCCCCCCC(O)=O	C13H24O4	-0.000118296	1	1	0.490502	0.490502	0.490502	5
M243_R70_40704	1.16029	243.16	895933	Tridecanedioic acid	243.16	244.167	OC(=O)CCCCCCCCCCCC(O)=O	C13H24O4	-4.08e-06	1	1	0.371241	0	0.371241	5
M246_R262_41100	4.36893	246.045	706195	Forchlorfenuron	246.044	247.051	ClC1=NC=CC(NC(=O)NC2=CC=CC=C2)=C1	C12H10ClN3O	0.000555832		1		0.0689034	0.0689034	5
M249_R225_41578	3.75694	248.988	698603	4,4'-Dichlorobenzophenone	248.988	249.995	ClC1=CC=C(C=C1)C(=O)C1=CC=C(Cl)C=C1	C13H8Cl2O	-0.000247117	9		0		0	5
M249_R297_41644	4.94453	249.113	499168	Cinoxate	249.113	250.121	CCOCCOC(=O)\C=C/C1=CC=C(OC)C=C1	C14H18O4	0.000113396	1		0		0	5
M249_R297_41644	4.94453	249.113	499168	Dipropyl phthalate	249.113	250.121	CCCOC(=O)C1=C(C=CC=C1)C(=O)OCCC	C14H18O4	0.000113396	1		0		0	5
M249_R297_41644	4.94453	249.113	499168	Diisopropyl phthalate	249.113	250.121	CC(C)OC(=O)C1=CC=CC=C1C(=O)OC(C)C	C14H18O4	0.000113396	1		0		0	5
M249_R331_41643	5.51313	249.113	481755	Cinoxate	249.113	250.121	CCOCCOC(=O)\C=C/C1=CC=C(OC)C=C1	C14H18O4	6.24e-05	1	3	0	0	0	5
M249_R331_41643	5.51313	249.113	481755	Dipropyl phthalate	249.113	250.121	CCCOC(=O)C1=C(C=CC=C1)C(=O)OCCC	C14H18O4	6.24e-05	1	1	0	0	0	5
M249_R331_41643	5.51313	249.113	481755	Diisopropyl phthalate	249.113	250.121	CC(C)OC(=O)C1=CC=CC=C1C(=O)OC(C)C	C14H18O4	6.24e-05	1	2	0	0	0	5
M249_R360_41642	5.9918	249.113	3063976	Cinoxate	249.113	250.121	CCOCCOC(=O)\C=C/C1=CC=C(OC)C=C1	C14H18O4	5.4e-06	1	3	0.514308	0.514308	0.514308	5
M249_R360_41642	5.9918	249.113	3063976	Dipropyl phthalate	249.113	250.121	CCCOC(=O)C1=C(C=CC=C1)C(=O)OCCC	C14H18O4	5.4e-06	1	1	0.514308	0.136969	0.514308	5
M249_R360_41642	5.9918	249.113	3063976	Diisopropyl phthalate	249.113	250.121	CC(C)OC(=O)C1=CC=CC=C1C(=O)OC(C)C	C14H18O4	5.4e-06	1	2	0.514308	0.136969	0.514308	5
M251_R296_41866	4.93715	251.129	1498534	UT-632	251.129	252.136	O=C(OCC1CCC2OC2C1)C1CCC2OC2C1	C14H20O4	-1.09e-05	1	2	0.32632	0.0976954	0.32632	5
M251_R372_41870	6.19424	251.129	365451	UT-632	251.129	252.136	O=C(OCC1CCC2OC2C1)C1CCC2OC2C1	C14H20O4	4.9e-05	1		0		0	5
M251_R402_41873	6.69518	251.129	428582	UT-632	251.129	252.136	O=C(OCC1CCC2OC2C1)C1CCC2OC2C1	C14H20O4	0.000107332	1	2	0.930888	0.195842	0.930888	5
M251_R509_41865	8.48481	251.129	162010	UT-632	251.129	252.136	O=C(OCC1CCC2OC2C1)C1CCC2OC2C1	C14H20O4	-1.44e-05	1	2	0.955317	0.558416	0.965052	5
M252_R354_41983	5.90475	252.129	466075	Cybutryne	252.129	253.136	CSC1=NC(NC(C)(C)C)=NC(NC2CC2)=N1	C11H19N5S	0.000261844	3		0		0	5
M253_R157_42128	2.62138	253.119	365306	Midodrine hydrochloride	253.119	254.127	COC1=CC=C(OC)C(=C1)C(O)CNC(=O)CN	C12H18N2O4	-4.73e-05	1		0		0	5
M253_R511_42148	8.51606	253.145	522527	1,6-Hexanediol dimethacrylate	253.145	254.152	CC(=C)C(=O)OCCCCCCOC(=O)C(C)=C	C14H22O4	-2.22e-05	1	1	0.244564	0.157767	0.270899	5
M253_R73_42164	1.21462	253.145	1735597	1,6-Hexanediol dimethacrylate	253.145	254.152	CC(=C)C(=O)OCCCCCCOC(=O)C(C)=C	C14H22O4	0.000118268	2		0		0	5
M254_R327_42228	5.44702	254.116	35439	Diethyl((diethanolamino)methyl)phosphonate	254.116	255.124	CCOP(=O)(CN(CCO)CCO)OCC	C9H22NO5P	-0.000225315	1		0		0	5
M254_R384_42229	6.40741	254.116	135133	Diethyl((diethanolamino)methyl)phosphonate	254.116	255.124	CCOP(=O)(CN(CCO)CCO)OCC	C9H22NO5P	-0.000123732	2		0		0	5
M255_R394_42408	6.56687	255.16	345724	1,4-Dioxacyclohexadecane-5,16-dione	255.16	256.167	O=C1CCCCCCCCCCC(=O)OCCO1	C14H24O4	6.95e-05	1	1	0.417989	0.417989	0.417989	5
M255_R394_42408	6.56687	255.16	345724	2,2'-[Cyclohexane-1,4-diylbis(methanediyloxymethanediyl)]dioxirane	255.16	256.167	C(OCC1CCC(COCC2CO2)CC1)C1CO1	C14H24O4	6.95e-05	1	2	0.417989	0.13322	0.417989	5
M255_R73_42393	1.22204	255.16	2745232	1,4-Dioxacyclohexadecane-5,16-dione	255.16	256.167	O=C1CCCCCCCCCCC(=O)OCCO1	C14H24O4	-8.08e-05	1	1	0.0798739	0.0546059	0.0798739	5
M255_R73_42393	1.22204	255.16	2745232	2,2'-[Cyclohexane-1,4-diylbis(methanediyloxymethanediyl)]dioxirane	255.16	256.167	C(OCC1CCC(COCC2CO2)CC1)C1CO1	C14H24O4	-8.08e-05	1	2	0.0798739	0.0582926	0.0798739	5
M255_R834_42388	13.9053	255.159	295318	1,4-Dioxacyclohexadecane-5,16-dione	255.16	256.167	O=C1CCCCCCCCCCC(=O)OCCO1	C14H24O4	-0.000925046		1		0	0	5
M255_R834_42388	13.9053	255.159	295318	2,2'-[Cyclohexane-1,4-diylbis(methanediyloxymethanediyl)]dioxirane	255.16	256.167	C(OCC1CCC(COCC2CO2)CC1)C1CO1	C14H24O4	-0.000925046		2		0	0	5
M257_R70_42727	1.16403	257.176	2171113	Diethyl decanedioate	257.176	258.183	CCOC(=O)CCCCCCCCC(=O)OCC	C14H26O4	0.000159569	1	3	0.673543	0.673543	0.673543	5
M257_R70_42727	1.16403	257.176	2171113	Dibutyl hexanedioate	257.176	258.183	CCCCOC(=O)CCCCC(=O)OCCCC	C14H26O4	0.000159569	1	2	0.673543	0.673543	0.673543	5
M259_R280_42873	4.65997	259.009	382989	Bromacil	259.009	260.016	CCC(C)N1C(=O)NC(C)=C(Br)C1=O	C9H13BrN2O2	0.000332029	5	2	0.105004	0	0.105004	5
M259_R57_42946	0.944159	259.119	373791	Tripropionin	259.119	260.126	CCC(=O)OCC(COC(=O)CC)OC(=O)CC	C12H20O6	-4.27e-05	1	1	0.970922	0.0543418	0.970922	5
M259_R86_42945	1.44124	259.119	4287930	Tripropionin	259.119	260.126	CCC(=O)OCC(COC(=O)CC)OC(=O)CC	C12H20O6	-8.22e-05	1	1	0.983497	0.134687	0.983497	5
M260_R285_43047	4.75172	260.089	4808191	Tris(2-hydroxyethyl) isocyanurate	260.089	261.096	OCCN1C(=O)N(CCO)C(=O)N(CCO)C1=O	C9H15N3O6	-1.07e-05	1	1	0.827619	0.391696	0.827619	5
M262_R49_43262	0.821524	262.093	950523	3-(Triethoxysilyl)propyl thiocyanate	262.094	263.101	CCO[Si](CCCSC#N)(OCC)OCC	C10H21NO3SSi	-0.00077586						5
M263_R265_43359	4.42	263.071	140400	Phenyl 1-hydroxy-2-naphthoate	263.071	264.079	OC1=C(C=CC2=C1C=CC=C2)C(=O)OC1=CC=CC=C1	C17H12O3	-0.000641792	5		0		0	5
M266_R507_43829	8.45818	266.14	415585	Diethofencarb	266.14	267.147	CCOC1=CC=C(NC(=O)OC(C)C)C=C1OCC	C14H21NO4	3.23e-05	1		0		0	5
M267_R148_43900	2.46919	267.096	896188	3'-Azido-3'-deoxythymidine	267.097	268.105	CC1=CN(C2CC(N=[N+]=N)C(CO)O2)C(=O)N=C1O	C10H14N5O4	-0.000975476		3		0.645081	0.645081	5
M267_R57_43902	0.950253	267.097	1009975	3'-Azido-3'-deoxythymidine	267.097	268.105	CC1=CN(C2CC(N=[N+]=N)C(CO)O2)C(=O)N=C1O	C10H14N5O4	-0.000748476						5
M269_R204_44149	3.40236	269.054	4220237	Leflunomide	269.054	270.062	CC1=C(C=NO1)C(=O)NC1=CC=C(C=C1)C(F)(F)F	C12H9F3N2O2	0.000159431		1		0.0866104	0.0866104	5
M269_R347_44238	5.78629	269.176	546071	1,4-Dioxacycloheptadecane-5,17-dione	269.176	270.183	O=C1CCCCCCCCCCCC(=O)OCCO1	C15H26O4	9.55e-05	1	1	0.338138	0.385899	0.385899	5
M269_R56_44150	0.935498	269.055	2302938	Leflunomide	269.054	270.062	CC1=C(C=NO1)C(=O)NC1=CC=C(C=C1)C(F)(F)F	C12H9F3N2O2	0.000332764						5
M273_R155_44697	2.58622	273.098	54618	Dikegulac	273.098	274.105	CC1(C)OC2C3OC(C)(C)OCC3OC2(O1)C(O)=O	C12H18O7	-2.37e-05	1	1	0.996215	0	0.996215	5
M273_R250_44704	4.1665	273.134	666525	Glycerol tributyrate	273.134	274.142	CCCC(=O)OC(OC(=O)CCC)OC(=O)CCC	C13H22O6	1.5e-05	1	2	0.582011	0	0.582011	5
M273_R69_44706	1.15049	273.134	2097569	Glycerol tributyrate	273.134	274.142	CCCC(=O)OC(OC(=O)CCC)OC(=O)CCC	C13H22O6	6.95e-05	1	2	0.42734	0.364055	0.42734	5
M275_R128_44948	2.13724	275.114	773061	Triethyl citrate	275.114	276.121	CCOC(=O)CC(O)(CC(=O)OCC)C(=O)OCC	C12H20O7	0.000166139	1	1	0.857041	0.201231	0.857041	5
M275_R153_44949	2.54891	275.114	1350276	Triethyl citrate	275.114	276.121	CCOC(=O)CC(O)(CC(=O)OCC)C(=O)OCC	C12H20O7	0.000207472	2		0		0	5
M275_R163_44914	2.71546	275.023	124629	2-Chloro-5-nitro-N-phenylbenzamide	275.023	276.03	[O-][N+](=O)C1=CC=C(Cl)C(=C1)C(=O)NC1=CC=CC=C1	C13H9ClN2O3	0.000305624	6	1	0.593777	0.621974	0.859897	5
M275_R66_44913	1.10295	275.023	971629	2-Chloro-5-nitro-N-phenylbenzamide	275.023	276.03	[O-][N+](=O)C1=CC=C(Cl)C(=C1)C(=O)NC1=CC=CC=C1	C13H9ClN2O3	0.000281124	10		0		0	5
M277_R212_45119	3.52916	277.036	585315	Exifone	277.035	278.043	OC1=CC=C(C(=O)C2=CC(O)=C(O)C(O)=C2)C(O)=C1O	C13H10O7	0.000739125						5
M281_R116_45489	1.9365	281.089	820286	1,1,3,3,5,5,7,7-Octamethyltetrasiloxane	281.089	282.096	C[SiH](C)O[Si](C)(C)O[Si](C)(C)O[SiH](C)C	C8H26O3Si4	0.00053004						5
M281_R313_45525	5.22028	281.139	213202	Octyl gallate	281.139	282.147	CCCCCCCCOC(=O)C1=CC(O)=C(O)C(O)=C1	C15H22O5	-8.11e-05	2		0		0	5
M281_R345_45529	5.75342	281.139	396975	Octyl gallate	281.139	282.147	CCCCCCCCOC(=O)C1=CC(O)=C(O)C(O)=C1	C15H22O5	1.81e-05	2		0		0	5
M281_R67_45499	1.12045	281.103	1804605	Di(2-methoxyethyl) phthalate	281.103	282.11	COCCOC(=O)C1=C(C=CC=C1)C(=O)OCCOC	C14H18O6	0.000104656	2	1	0.1793	0.1793	0.1793	5
M283_R268_45735	4.46815	283.003	402310	Pyrazolone T	283.003	284.01	OC(=O)C1=NN(C(=O)C1)C1=CC=C(C=C1)S(O)(=O)=O	C10H8N2O6S	-4.38e-05	5	1	0.939564	0.125705	0.939564	5
M283_R268_45735	4.46815	283.003	402310	Sodium 5-oxo-1-(4-sulfophenyl)-4,5-dihydro-1H-pyrazole-3-carboxylate	283.003	284.01	OC(=O)C1=NN(C(=O)C1)C1=CC=C(C=C1)S(O)(=O)=O	C10H8N2O6S	-4.38e-05	5	1	0.939564	0.125705	0.939564	5
M283_R268_45735	4.46815	283.003	402310	2-(Morpholin-4-yldithio)-1,3-benzothiazole	283.004	284.011	C1CN(CCO1)SSC1=NC2=C(S1)C=CC=C2	C11H12N2OS3	-0.000912802		2		0	0	5
M283_R289_45734	4.80932	283.003	855980	Pyrazolone T	283.003	284.01	OC(=O)C1=NN(C(=O)C1)C1=CC=C(C=C1)S(O)(=O)=O	C10H8N2O6S	-0.000150774	1	1	0.250843	0.250843	0.250843	5
M283_R289_45734	4.80932	283.003	855980	Sodium 5-oxo-1-(4-sulfophenyl)-4,5-dihydro-1H-pyrazole-3-carboxylate	283.003	284.01	OC(=O)C1=NN(C(=O)C1)C1=CC=C(C=C1)S(O)(=O)=O	C10H8N2O6S	-0.000150774	1	1	0.250843	0.250843	0.250843	5
M284_R323_45894	5.38977	284.125	465677	HC Blue 2	284.125	285.132	OCCNC1=C(C=C(C=C1)N(CCO)CCO)[N+]([O-])=O	C12H19N3O5	8.47e-05	3		0		0	5
M285_R265_46046	4.42112	285.134	493236	Triethylene glycol dimethacrylate	285.134	286.142	CC(=C)C(=O)OCCOCCOCCOC(=O)C(C)=C	C14H22O6	0.000124028	2	1	0	0	0	5
M285_R273_46017	4.54587	285.08	1206990	Ethofumesate	285.08	286.087	CCOC1OC2=C(C=C(OS(C)(=O)=O)C=C2)C1(C)C	C13H18O5S	-1.1e-05	6		0		0	5
M285_R67_46076	1.11133	285.207	370242	2,2,4-Trimethyl-1,3-pentanediol diisobutyrate	285.207	286.214	CC(C)C(OC(=O)C(C)C)C(C)(C)COC(=O)C(C)C	C16H30O4	-9.3e-05	1		0		0	5
M285_R67_46076	1.11133	285.207	370242	2,5-Bis(tert-butylperoxy)-2,5-dimethyl-3-hexyne	285.207	286.214	CC(C)(C)OOC(C)(C)C#CC(C)(C)OOC(C)(C)C	C16H30O4	-9.3e-05	1		0		0	5
M285_R79_46047	1.31299	285.135	3465753	Triethylene glycol dimethacrylate	285.134	286.142	CC(=C)C(=O)OCCOCCOCCOC(=O)C(C)=C	C14H22O6	0.000144028	1	1	0.388218	0	0.388218	5
M291_R147_46598	2.45382	291.083	2884357	Ethylenediaminetetraacetic acid ferric sodium salt	291.083	292.091	OC(=O)CN(CCN(CC(O)=O)CC(O)=O)CC(O)=O	C10H16N2O8	3.8e-05	1	1	0.977088	0.192232	0.977088	5
M291_R147_46598	2.45382	291.083	2884357	N,N'-Ethylenedi-L-aspartic acid	291.083	292.091	OC(=O)CC(NCCNC(CC(O)=O)C(O)=O)C(O)=O	C10H16N2O8	3.8e-05	1	2	0.977088	0.233132	0.977088	5
M292_R127_46642	2.11716	292.086	731291	Triadimefon	292.086	293.093	CC(C)(C)C(=O)C(OC1=CC=C(Cl)C=C1)N1C=NC=N1	C14H16ClN3O2	0.00016252	7		0		0	5
M293_R66_46741	1.10465	293.176	1376713	(6)-Gingerol	293.176	294.183	CCCCCC(O)CC(=O)CCC1=CC(OC)=C(O)C=C1	C17H26O4	0.00011964	2		0		0	5
M295_R286_46858	4.77114	295.067	673679	Octamethylcyclotetrasiloxane	295.068	296.075	C[Si]1(C)O[Si](C)(C)O[Si](C)(C)O[Si](C)(C)O1	C8H24O4Si4	-0.000800916		1		0	0	5
M297_R220_47019	3.67397	297.098	577589	Pentaerythritol triacrylate	297.098	298.105	OCC(COC(=O)C=C)(COC(=O)C=C)COC(=O)C=C	C14H18O7	5.43e-05	4		0		0	5
M297_R764_47092	12.7264	297.243	419811	(9Z,12R)-12-Hydroxyoctadec-9-enoic acid	297.244	298.251	CCCCCCC(O)C\C=C\CCCCCCCC(O)=O	C18H34O3	-0.000220746	1	1	0.397023	0.397023	0.397023	5
M297_R78_47018	1.29556	297.098	823219	Pentaerythritol triacrylate	297.098	298.105	OCC(COC(=O)C=C)(COC(=O)C=C)COC(=O)C=C	C14H18O7	-1.88e-05	3		0		0	5
M301_R273_47392	4.55667	301.036	675997	Quercetin	301.035	302.043	OC1=CC2=C(C(O)=C1)C(=O)C(O)=C(O2)C1=CC(O)=C(O)C=C1	C15H10O7	0.000817125						5
M301_R273_47392	4.55667	301.036	675997	Morin hydrate	301.035	302.043	OC1=CC(O)=C(C=C1)C1=C(O)C(=O)C2=C(O1)C=C(O)C=C2O	C15H10O7	0.000817125						5
M301_R795_47442	13.2443	301.217	469006	Sodium abietate	301.217	302.225	CC(C)C1=CC2=CCC3C(C)(CCCC3(C)C(O)=O)C2CC1	C20H30O2	-6.01e-05	1	5	0	0	0	5
M302_R255_47491	4.25176	302.099	871622	Fenamiphos	302.099	303.106	CCOP(=O)(NC(C)C)OC1=CC=C(SC)C(C)=C1	C13H22NO3PS	0.000837258		1		0	0	5
M313_R122_48303	2.0377	313.052	369326	Malaoxon	313.052	314.059	CCOC(=O)CC(SP(=O)(OC)OC)C(=O)OCC	C10H19O7PS	0.000119874	3	1	0.960667	0	0.960667	5
M313_R339_48275	5.64233	312.964	393169	Dichlofenthion	312.963	313.97	CCOP(=S)(OCC)OC1=CC=C(Cl)C=C1Cl	C10H13Cl2O3PS	0.000978186						5
M313_R628_48358	10.4676	313.238	517922	Dibutyl decanedioate	313.238	314.246	CCCCOC(=O)CCCCCCCCC(=O)OCCCC	C18H34O4	2.29e-05	1	1	0.0461789	0.0461789	0.0461789	5
M313_R628_48358	10.4676	313.238	517922	Dihexyl hexanedioate	313.238	314.246	CCCCCCOC(=O)CCCCC(=O)OCCCCCC	C18H34O4	2.29e-05	1	2	0.0461789	0.0461789	0.0461789	5
M317_R290_48564	4.84046	317.11	1394788	Tebupirimfos	317.109	318.117	CCOP(=S)(OC(C)C)OC1=CN=C(N=C1)C(C)(C)C	C13H23N2O3PS	0.000666976	8		0		0	5
M323_R162_48872	2.70774	323.037	1089446	Cyazofamid	323.037	324.045	CN(C)S(=O)(=O)N1C(=NC(Cl)=C1C1=CC=C(C)C=C1)C#N	C13H13ClN4O2S	-0.000185884	10	1	0.41517	0	0.41517	5
M327_R312_49226	5.19199	327.024	593541	Fluorodifen	327.023	328.031	[O-][N+](=O)C1=CC=C(OC2=C(C=C(C=C2)C(F)(F)F)[N+]([O-])=O)C=C1	C13H7F3N2O5	0.000166468						5
M327_R782_49271	13.0389	327.233	739927	Retinol acetate	327.233	328.24	CC(=O)OC\C=C(/C)\C=C\C=C(/C)\C=C\C1=C(C)CCCC1(C)C	C22H32O2	-9.06e-06	1	1	0.911997	0.655171	0.911997	5
M328_R113_49279	1.87682	328.045	953635	Mecarbam	328.045	329.052	CCOC(=O)N(C)C(=O)CSP(=S)(OCC)OCC	C10H20NO5PS2	0.000277832	11		0		0	5
M328_R274_49292	4.57041	328.122	420213	Metolachlor ESA	328.122	329.13	CCC1=CC=CC(C)=C1N(C(C)COC)C(=O)CS(O)(=O)=O	C15H23NO5S	5.96e-05	6		0		0	5
M329_R66_49370	1.10343	329.161	1814973	Tetraethyleneglycol dimethacrylate	329.161	330.168	CC(=C)C(=O)OCCOCCOCCOCCOC(=O)C(C)=C	C16H26O7	3.15e-05	2	1	0.850488	0.57528	0.850488	5
M333_R61_49707	1.02225	333.207	459278	Dihexyl phthalate	333.207	334.214	CCCCCCOC(=O)C1=C(C=CC=C1)C(=O)OCCCCCC	C20H30O4	8.73e-05	3		0		0	5
M343_R125_50253	2.08527	343.067	92845	1,3,5,7-Tetramethyl-1,3,5,7-tetravinylcyclotetrasiloxane	343.068	344.075	C[Si]1(O[Si](C)(O[Si](C)(O[Si](C)(O1)C=C)C=C)C=C)C=C	C12H24O4Si4	-0.000821916						5
M343_R277_50254	4.62125	343.067	723194	1,3,5,7-Tetramethyl-1,3,5,7-tetravinylcyclotetrasiloxane	343.068	344.075	C[Si]1(O[Si](C)(O[Si](C)(O[Si](C)(O1)C=C)C=C)C=C)C=C	C12H24O4Si4	-0.000810416		1		0	0	5
M343_R294_50267	4.9018	343.125	399594	D-Lactitol monohydrate	343.125	344.132	OCC(O)C(O)C(OC1OC(CO)C(O)C(O)C1O)C(O)CO	C12H24O11	1.46e-05	5		0		0	5
M344_R267_50301	4.45381	344.11	1073305	Isofenphos	344.109	345.116	CCOP(=S)(NC(C)C)OC1=CC=CC=C1C(=O)OC(C)C	C15H24NO4PS	0.000724324	9		0		0	5
M348_R298_50475	4.96283	348.045	721320	Clodinafop-propargyl	348.044	349.052	CC(OC1=CC=C(OC2=NC=C(Cl)C=C2F)C=C1)C(=O)OCC#C	C17H13ClFNO4	0.000442323						5
M351_R219_50614	3.6535	351.108	438711	Pentaerythritol tetraacrylate	351.109	352.116	C=CC(=O)OCC(COC(=O)C=C)(COC(=O)C=C)COC(=O)C=C	C17H20O8	-0.000921148						5
M369_R245_51487	4.08878	369.086	674490	Decamethylcyclopentasiloxane	369.087	370.094	C[Si]1(C)O[Si](C)(C)O[Si](C)(C)O[Si](C)(C)O[Si](C)(C)O1	C10H30O5Si5	-0.000811008		1		0.129269	0.129269	5
M389_R607_52364	10.116	389.27	523413	Dioctyl phthalate	389.27	390.277	CCCCCCCCOC(=O)C1=C(C=CC=C1)C(=O)OCCCCCCCC	C24H38O4	2.04e-05	3	2	0	0	0	5
M389_R607_52364	10.116	389.27	523413	Bis(2-ethylhexyl) terephthalate	389.27	390.277	CCCCC(CC)COC(=O)C1=CC=C(C=C1)C(=O)OCC(CC)CCCC	C24H38O4	2.04e-05	3	4	0	0	0	5
M389_R607_52364	10.116	389.27	523413	Di(2-ethylhexyl) phthalate	389.27	390.277	CCCCC(CC)COC(=O)C1=C(C=CC=C1)C(=O)OCC(CC)CCCC	C24H38O4	2.04e-05	3	1	0	0	0	5
M403_R455_52807	7.588	403.249	214047	Lovastatin	403.249	404.256	CCC(C)C(=O)OC1CC(C)C=C2C=CC(C)C(CCC3CC(O)CC(=O)O3)C12	C24H36O5	-0.000162133	2	1	0.59856	0.177015	0.59856	5
M464_R66_54732	1.10758	464.302	1333684	Glycocholic acid	464.302	465.309	CC(CCC(=O)NCC(O)=O)C1CCC2C3C(O)CC4CC(O)CCC4(C)C3CC(O)C12C	C26H43NO6	-0.000258394	8		0		0	5
M71_R122_528	2.03106	71.0139	1670610	beta-Propiolactone	71.0139	72.0211	O=C1CCO1	C3H4O2	4.23e-05	1		0		0	5
M71_R122_528	2.03106	71.0139	1670610	Methyl glyoxal	71.0139	72.0211	CC(=O)C=O	C3H4O2	4.23e-05	1		0		0	5
M71_R297_526	4.95581	71.0139	743206	beta-Propiolactone	71.0139	72.0211	O=C1CCO1	C3H4O2	3.74e-05	1	2	0	0	0	5
M71_R297_526	4.95581	71.0139	743206	Methyl glyoxal	71.0139	72.0211	CC(=O)C=O	C3H4O2	3.74e-05	1	3	0	0	0	5
M71_R309_530	5.15247	71.0139	143986	beta-Propiolactone	71.0139	72.0211	O=C1CCO1	C3H4O2	5.24e-05	1	2	0	0	0	5
M71_R309_530	5.15247	71.0139	143986	Methyl glyoxal	71.0139	72.0211	CC(=O)C=O	C3H4O2	5.24e-05	1	3	0	0	0	5
M75_R151_799	2.5169	75.0206	973027	Hydroxyurea	75.02	76.0273	NC(=O)NO	CH4N2O2	0.000549834						5
M85_R58_1995	0.969562	85.0296	1483316	2-Butyne-1,4-diol	85.0295	86.0368	OCC#CCO	C4H6O2	6.2e-05	1		0		0	5
M85_R58_1995	0.969562	85.0296	1483316	4-Butyrolactone	85.0295	86.0368	O=C1CCCO1	C4H6O2	6.2e-05	1		0		0	5
M85_R58_1995	0.969562	85.0296	1483316	Methyl acrylate	85.0295	86.0368	COC(=O)C=C	C4H6O2	6.2e-05	1		0		0	5
M85_R58_1995	0.969562	85.0296	1483316	beta-Butyrolactone	85.0295	86.0368	CC1CC(=O)O1	C4H6O2	6.2e-05	1		0		0	5
M85_R58_1995	0.969562	85.0296	1483316	2,3-Butanedione	85.0295	86.0368	CC(=O)C(C)=O	C4H6O2	6.2e-05	1		0		0	5
M85_R58_1995	0.969562	85.0296	1483316	Sodium methacrylate	85.0295	86.0368	CC(=C)C(O)=O	C4H6O2	6.2e-05	1		0		0	5
M85_R58_1995	0.969562	85.0296	1483316	2-Butenoic acid	85.0295	86.0368	C\C=C\C(O)=O	C4H6O2	6.2e-05	1		0		0	5
M87_R49_2167	0.815563	87.0088	1004022	2-Oxopropanoic acid	87.0088	88.016	CC(=O)C(O)=O	C3H4O3	6.49e-05	1	1	0.143839	0	0.143839	5
M87_R49_2167	0.815563	87.0088	1004022	Sodium pyruvate	87.0088	88.016	CC(=O)C(O)=O	C3H4O3	6.49e-05	1	1	0.143839	0	0.143839	5
M93_R275_3129	4.5808	93.0458	519455	3-Pyridinamine	93.0458	94.0531	NC1=CN=CC=C1	C5H6N2	2.63e-05	1	2	0	0	0	5
M93_R275_3129	4.5808	93.0458	519455	2-Methylpyrazine	93.0458	94.0531	CC1=NC=CN=C1	C5H6N2	2.63e-05	1	4	0	0	0	5
M95_R323_3362	5.38796	94.9809	2123481	Hydroxymethanesulfinic acid monosodium salt dihydrate	94.9808	95.9881	OCS(O)=O	CH4O3S	3.37e-05	1	2	1	0	1	5
M95_R47_3366	0.78736	94.9809	1596549	Hydroxymethanesulfinic acid monosodium salt dihydrate	94.9808	95.9881	OCS(O)=O	CH4O3S	7.75e-05	1	2	0.99797	0	0.99797	5
M97_R126_3867	2.10365	97.0295	6435008	Furfuryl alcohol	97.0295	98.0368	OCC1=CC=CO1	C5H6O2	1.6e-05	1	1	0.627341	0.627341	0.627341	5
M97_R126_3867	2.10365	97.0295	6435008	alpha-Angelica lactone	97.0295	98.0368	CC1=CCC(=O)O1	C5H6O2	1.6e-05	1	2	0.627341	0.588988	0.627341	5
M99_R220_4288	3.66034	99.0201	329395	Hydantoin	99.02	100.027	O=C1CNC(=O)N1	C3H4N2O2	6.96e-05	1		0		0	5
M99_R287_4237	4.78907	99.0088	598722	Succinic anhydride	99.0088	100.016	O=C1CCC(=O)O1	C4H4O3	4.07e-05	1	1	0	0	0	5
M99_R50_4243	0.838089	99.0088	3091131	Succinic anhydride	99.0088	100.016	O=C1CCC(=O)O1	C4H4O3	6.81e-05	1	1	0	0	0	5
M99_R79_4342	1.32459	99.0452	23266643	4-Pentenoic acid	99.0452	100.052	OC(=O)CCC=C	C5H8O2	7.11e-05	1	5	0.0972085	0.0972085	0.0972085	5
M99_R79_4342	1.32459	99.0452	23266643	Glutaraldehyde	99.0452	100.052	O=CCCCC=O	C5H8O2	7.11e-05	1	1	0.0972085	0	0.0972085	5
M99_R79_4342	1.32459	99.0452	23266643	Tetrahydro-2H-pyran-2-one	99.0452	100.052	O=C1CCCCO1	C5H8O2	7.11e-05	1	8	0.0972085	0	0.0972085	5
M99_R79_4342	1.32459	99.0452	23266643	Methyl cyclopropanecarboxylate	99.0452	100.052	COC(=O)C1CC1	C5H8O2	7.11e-05	1	17	0.0972085	0	0.0972085	5
M99_R79_4342	1.32459	99.0452	23266643	Ethyl acrylate	99.0452	100.052	CCOC(=O)C=C	C5H8O2	7.11e-05	1	3	0.0972085	0	0.0972085	5
M99_R79_4342	1.32459	99.0452	23266643	2-Methyldihydrofuran-3(2H)-one	99.0452	100.052	CC1OCCC1=O	C5H8O2	7.11e-05	1	11	0.0972085	0	0.0972085	5
M99_R79_4342	1.32459	99.0452	23266643	4-Pentanolide	99.0452	100.052	CC1CCC(=O)O1	C5H8O2	7.11e-05	1	9	0.0972085	0	0.0972085	5
M99_R79_4342	1.32459	99.0452	23266643	3,3-Dimethylacrylic acid	99.0452	100.052	CC(C)=CC(O)=O	C5H8O2	7.11e-05	1	4	0.0972085	0.0972085	0.0972085	5
M99_R79_4342	1.32459	99.0452	23266643	Isopropenyl acetate	99.0452	100.052	CC(=C)OC(C)=O	C5H8O2	7.11e-05	1	14	0.0972085	0	0.0972085	5

[truncated: 6 more sheets: Table S18, Table S22, Figure S11, Figure S12, Figure S13, Figure S14]
